# Supplementary material for: Genome-Wide Comparative Analysis of SRCR Gene Superfamily in Invertebrates Reveals Massive and Independent Gene Expansions in the Sponge and Sea Urchin
Source: Int J Mol Sci. 2024 Jan 26;25(3):1515. doi: 10.3390/ijms25031515 (PMC10855680; doi:10.3390/ijms25031515)
Supplement: Supplementary file 1 [file ijms-25-01515-s001.zip]

Archive with 12 entries (12 files):
- Figure S1.tif
- Figure S2.tif
- Figure S3.tif
- Supplementary Material Description.pdf
- Table S1.xlsx
- Table S2.xlsx
- Table S3.xlsx
- Table S4.xlsx
- Table S5.xlsx
- Table S6.xlsx
- Table S7.xlsx
- Table S8.xlsx
