# Supplementary material for: Genome-Wide Comparative Analysis of SRCR Gene Superfamily in Invertebrates Reveals Massive and Independent Gene Expansions in the Sponge and Sea Urchin
Source: Int J Mol Sci. 2024 Jan 26;25(3):1515. doi: 10.3390/ijms25031515 (PMC10855680; doi:10.3390/ijms25031515)
Supplement: Supplementary file 1 [file ijms-25-01515-s001.zip › Table S1.xlsx]

## Sheet: Sheet1
Table S1. Statistical analysis of three SRCR domain types
Species	Group A	Group B	Group C
Mnemiopsis leidei	104	0	0
Amphimedon queenslandica	236	0	765
Nematostella vectensis	134	0	0
Acropora digitifera	91	0	0
Schistosoma mansoni	6	0	0
Hofstenia miamia	12	0	0
Phoronis australis	60	0	0
Notospermus geniculatus	69	0	0
Bugula neritina	12	0	0
Lingula anatina	267	0	0
Acanthopleura granulata	149	0	0
Octopus bimaculoides	70	0	0
Lottia gigantea	85	0	0
Crassostrea gigas	322	0	0
Pinctada fucata	143	0	0
Capitella teleta	89	0	0
Caenorhabditis elegans	2	0	0
Daphnia pulex	6	0	0
Drosophila melanogaster	6	0	0
Strongylocentrotus purpuratus	1194	0	2
Acanthaster planci	397	0	1
Styela clava	57	0	0
Branchiostoma floridae	229	0	0
Petromyzon marinus	19	62	0
Danio rerio	52	117	0
Xenopus laevis	37	53	0
Gallus gallus	24	161	0
Mus musculus	23	56	0
Homo sapiens	21	54	0
