# Supplementary material for: Genome-Wide Comparative Analysis of SRCR Gene Superfamily in Invertebrates Reveals Massive and Independent Gene Expansions in the Sponge and Sea Urchin
Source: Int J Mol Sci. 2024 Jan 26;25(3):1515. doi: 10.3390/ijms25031515 (PMC10855680; doi:10.3390/ijms25031515)
Supplement: Supplementary file 1 [file ijms-25-01515-s001.zip › Table S2.xlsx]

## Sheet: Sheet1
Table S2. Data sources for genomic of 29 representative species.
Clade	Species	Assembly level	RefSeq assembly accession	Scaffold N50	Contig N50	Complete BUSCOs	Complete and duplicated BUSCOs
Ctenophora	Mnemiopsis leydei	Scaffold	http://research.nhgri.nih.gov/mnemiopsis/	187314	11914	C:70.1%	D:0.3%
Porifera	Amphimedon queenslandica	Scaffold	GCF_000090795.2	123180	12199	C:83.1%	D:3.7%
Cnidaria	Nematostella vectensis	Scaffold	GCF_000209225.1	472588	19835	C:94.0%	D:0.4%
	Acropora digitifera	Scaffold	GCF_000222465.1	483559	10915	C:92.4%	D:1.8%
Xenacoelomorpha	Schistosoma mansoni	Chromosome	GCF_000237925.1	32115376	76721	C:78.8%	D:15.2%
	Hofstenia miamia	Scaffold	http://metazoa.ensembl.org/Hofstenia_miamia/Info/Index	1044515	14255	C:84.0%	D:1.0%
Lophotrochozoa	Phoronis australis	Scaffold	https://marinegenomics.oist.jp/pau_v2/viewer/download?project_id=51	670720	65536	C:96.8%	D:1.2%
	Notospermus geniculatus	Scaffold	https://marinegenomics.oist.jp/nge_v2/viewer/download?project_id=52	244736	20480	C:94.8%	D:28.8%
	Bugula neritina	Contig	GCA_010799875.2	-	94086	C:84.3%	D:9.5%
	Lingula anatina	Scaffold	GCF_001039355.2	460090	56058	C:94.6%	D:20.2%
	Acanthopleura granulata	Scaffold	www.genomes.ua.edu/Acanthopleura_granulata/	23921462	1098986	C:97.4%	D:1.5%
	Octopus bimaculoides	Scaffold	GCF_001194135.1	475182	5532	C:91.5%	D:0.2%
	Lottia gigantea	Scaffold	GCF_000327385.1	1870055	96027	C:97.0%	D:0.6%
	Crassostrea gigas	Chromosome	unpublished	60957391	3119288	C:92.1%	D:0.9%
	Pinctada fucata	Chromosome	https://marinegenomics.oist.jp/pearl/viewer/info?project_id=36	171008	21811	C:86.2%	D:2.0%
	Capitella teleta	Scaffold	GCA_000328365.1	188402	21930	C:96.7%	D:4.4%
Ecdysozoa	Caenorhabditis elegans	Complete Genome	GCF_000002985.6	-	-	C:98.4%	D:1.0%
	Daphnia pulex	Chromosome	GCF_021134715.1	12288052	8301990	C:95.4%	D:0.9%
	Drosophila melanogaster	Chromosome	GCF_000001215.4	25286936	21485538	C:98.8%	D:1.2%
Echinodermata	Strongylocentrotus purpuratus	Scaffold	GCF_000002235.5	37282239	2052140	C:97.7%	D:10.7%
	Acanthaster planci	Scaffold	GCF_001949145.1	1521119	49680	C:97.2%	D:0.1%
Chordata	Styela clava	Scaffold	GCF_013122585.1	20774986	735968	C:88.9%	D:3.7%
	Branchiostoma floridae	Chromosome	GCF_000003815.2	25441410	50413	C:96.7%	D:1.2%
	Petromyzon marinus	Chromosome	GCF_010993605.1	12997950	2540784	C:92.0%	D:1.6%
	Danio rerio	Chromosome	GCF_000002035.6	7379053	1422317	C:97.6%	D:18.1%
	Xenopus laevis	Chromosome	GCF_017654675.1	155250555	22451507	C:98.7%	D:43.4%
	Gallus gallus	Chromosome	GCF_016699485.2	90861225	18834961	C:96.4%	D:6.0%
	Mus musculus	Chromosome	GCF_000001635.27	106145001	59462871	C:94.5%	D:0.3%
	Homo sapiens	Chromosome	GCF_000001405.40	67794873	57879411	C:95.2%	D:9.5%
