# Supplementary material for: Genome-Wide Comparative Analysis of SRCR Gene Superfamily in Invertebrates Reveals Massive and Independent Gene Expansions in the Sponge and Sea Urchin
Source: Int J Mol Sci. 2024 Jan 26;25(3):1515. doi: 10.3390/ijms25031515 (PMC10855680; doi:10.3390/ijms25031515)
Supplement: Supplementary file 1 [file ijms-25-01515-s001.zip › Table S3.xlsx]

## Sheet: Sheet1
Table S3. Identification of clusters for SRCR-SFs in 29 representative species.
Species	Scattered	Tandem linked	Total
Mnemiopsis leidei	46	4	50
Amphimedon queenslandica	138	158	296	★
Nematostella vectensis	32	8	40
Acropora digitifera	38	12	50
Schistosoma mansoni	3	2	5	*
Hofstenia miamia	7	6	13	*
Phoronis australis	16	19	35	★
Notospermus geniculatus	23	6	29
Bugula neritina	5	7	12	★
Lingula anatina	67	46	113	*
Acanthopleura granulata	54	0	54
Octopus bimaculoides	14	6	20
Lottia gigantea	14	8	22
Crassostrea gigas	22	55	77	★
Pinctada fucata	43	18	61
Capitella teleta	53	13	66
Caenorhabditis elegans	1	0	1
Daphnia pulex	3	0	3
Drosophila melanogaster	4	0	4
Strongylocentrotus purpuratus	104	253	357	★
Acanthaster planci	44	57	101	★
Styela clava	23	11	34
Branchiostoma floridae	50	49	99	*
Petromyzon marinus	12	10	22	*
Danio rerio	23	26	49	★
Xenopus laevis	24	6	30
Gallus gallus	16	31	47	★
Mus musculus	11	10	21	*
Homo sapiens	11	6	17
★ indicates that over 50% SRCR-SFs grouped by tandem clusters * indicates that over 40% SRCR-SFs grouped by tandem clusters
