# Supplementary material for: Genome-Wide Comparative Analysis of SRCR Gene Superfamily in Invertebrates Reveals Massive and Independent Gene Expansions in the Sponge and Sea Urchin
Source: Int J Mol Sci. 2024 Jan 26;25(3):1515. doi: 10.3390/ijms25031515 (PMC10855680; doi:10.3390/ijms25031515)
Supplement: Supplementary file 1 [file ijms-25-01515-s001.zip › Table S4.xlsx]

## Sheet: Sheet1
Table S4. The structural domain composition pattern types of the SRCR-SFs based on raw data.
Species	n*SRCR only	n*SRCR +1 Others	n*SRCR +2 Others	n*SRCR +3 Others	n*SRCR +4 Others	n*SRCR +5 Others	n*SRCR +6 Others	n*SRCR +7 Others	n*SRCR +8 Others
Mnemiopsis leidei	21	19	6	4	0	0	0	0	0
Amphimedon queenslandica	240	42	6	7	1	0	0	0	0
Nematostella vectensis	7	13	10	5	2	2	1	0	0
Acropora digitifera	9	17	17	2	3	1	1	0	0
Schistosoma mansoni	3	2	0	0	0	0	0	0	0
Hofstenia miamia	10	1	0	1	1	0	0	0	0
Phoronis australis	6	12	10	2	1	3	1	0	0
Notospermus geniculatus	16	10	1	0	0	2	0	0	0
Bugula neritina	4	5	2	1	0	0	0	0	0
Lingula anatina	45	38	19	8	3	0	0	0	0
Acanthopleura granulata	26	9	6	9	3	1	0	0	0
Octopus bimaculoides	10	6	2	2	0	0	0	0	0
Lottia gigantea	21	1	0	0	0	0	0	0	0
Crassostrea gigas	41	17	6	5	1	8	0	0	0
Pinctada fucata	38	14	5	2	0	2	0	0	0
Capitella teleta	62	2	2	0	0	0	0	0	0
Caenorhabditis elegans	0	1	0	0	0	0	0	0	0
Daphnia pulex	1	1	0	0	0	0	1	0	0
Drosophila melanogaster	1	2	0	1	0	0	0	0	0
Strongylocentrotus purpuratus	255	52	43	9	4	1	0	0	0
Acanthaster planci	42	29	21	6	1	2	0	0	0
Styela clava	18	7	8	1	0	0	0	0	0
Branchiostoma floridae	21	36	20	16	9	5	0	1	1
Petromyzon marinus	4	12	9	1	0	0	0	0	0
Danio rerio	34	18	13	0	0	0	0	0	0
Xenopus laevis	13	20	11	0	0	1	0	0	0
Gallus gallus	34	9	7	0	0	1	0	0	0
Mus musculus	8	9	8	1	0	1	0	0	0
Homo sapiens	8	7	5	0	0	0	0	0	0
Note: n*SRCR represents multiple SRCR repeats.
