# Supplementary material for: Genome-Wide Comparative Analysis of SRCR Gene Superfamily in Invertebrates Reveals Massive and Independent Gene Expansions in the Sponge and Sea Urchin
Source: Int J Mol Sci. 2024 Jan 26;25(3):1515. doi: 10.3390/ijms25031515 (PMC10855680; doi:10.3390/ijms25031515)
Supplement: Supplementary file 1 [file ijms-25-01515-s001.zip › Table S5.xlsx]

## Sheet: Sheet1
Table S5. Statistical analysis of the structural domain composition of the SRCR-SFs.
Domain name	EGF-like domain	Low-density lipoprotein receptor domain class A	Thrombospondin type 1 domain	MAM domain, meprin/A5/mu	Sushi repeat (SCR repeat)	CUB domain	Trypsin	Calcium-binding EGF domain	Immunoglobulin domain	SAM domain (Sterile alpha motif)	Kringle domain	Fibronectin type III domain	F5/8 type C domain	Collagen triple helix repeat (20 copies)	WSC domain	Zona pellucida-like domain	Lysyl oxidase	Coagulation Factor Xa inhibitory site	Immunoglobulin I-set domain	Lectin C-type domain	Fz domain	7 transmembrane receptor (Secretin family)	HYR domain	Right handed beta helix region	EGF domain	Low-density lipoprotein receptor repeat class B	PAN domain	Complement Clr-like EGF-like	GPCR proteolysis site, GPS, motif	Human growth factor-like EGF	Fibrinogen beta and gamma chains, C-terminal globular domain	von Willebrand factor type A domain	Cadherin domain	Leucine rich repeat	Protein tyrosine and serine/threonine kinase	Tyrosine-protein kinase ephrin type A/B receptor-like	Chitin binding Peritrophin-A domain	Astacin (Peptidase family M12A)	MAC/Perforin domain	SEA domain	C-terminal domain of apextrin	Trefoil (P-type) domain	7 transmembrane receptor (rhodopsin family)	Folate receptor family	Glucose / Sorbosone dehydrogenase	Amiloride-sensitive sodium channel	IgGFc binding protein	Trypsin Inhibitor like cysteine rich domain	von Willebrand factor type D domain
Mnemiopsis leidei	0	18	7	0	0	2	5	0	0	0	0	0	0	0	0	0	0	0	2	0	0	0	0	0	0	0	3	0	0	0	0	0	0	0	0	5	0	0	0	0	0	0	6	0	0	0	0	0	2
Amphimedon queenslandica	2	0	0	0	3	0	0	39	8	0	0	6	0	0	0	0	2	17	3	0	0	4	0	0	0	0	0	22	3	0	0	0	0	0	14	0	0	13	0	0	0	0	0	0	0	0	4	0	2
Nematostella vectensis	1	3	0	15	3	3	4	5	23	0	0	43	0	0	1	1	2	1	4	1	0	0	0	2	4	0	1	0	1	0	0	0	2	6	2	0	2	1	0	0	0	0	1	0	0	0	0	0	0
Acropora digitifera	2	0	3	4	0	15	1	14	43	0	0	1	0	6	1	0	3	4	12	2	0	0	0	7	3	4	0	0	0	0	0	1	2	0	1	0	0	0	0	0	0	0	0	0	0	0	0	0	1
Schistosoma mansoni	0	0	0	0	0	0	0	0	0	0	0	0	0	0	0	1	1	0	0	0	0	0	0	0	0	0	0	0	0	0	0	0	0	0	0	0	0	0	0	0	0	0	0	0	0	0	0	0	0
Hofstenia miamia	0	3	1	0	0	3	0	0	0	0	0	0	0	0	0	0	0	0	0	0	0	0	0	0	0	0	0	0	0	0	0	0	0	0	0	0	0	0	0	0	0	0	0	0	0	4	0	0	0
Phoronis australis	2	6	4	2	0	14	1	0	0	1	11	0	1	0	9	4	1	0	0	2	0	0	0	0	2	0	3	0	0	0	0	1	0	0	0	0	0	0	0	0	0	0	0	0	0	0	0	0	0
Notospermus geniculatus	0	6	0	0	0	0	5	0	1	0	5	0	0	0	0	2	2	0	1	2	0	0	0	0	0	0	2	0	0	0	0	0	0	0	0	0	0	0	0	0	0	0	0	0	0	0	0	0	0
Bugula neritina	0	0	0	0	0	0	0	0	0	0	0	0	0	0	0	3	3	13	0	0	0	0	0	0	0	0	0	0	0	0	3	0	0	0	0	0	0	0	0	0	0	0	0	0	0	0	0	0	0
Lingula anatina	59	11	40	30	4	3	1	13	0	1	1	0	2	19	0	6	1	2	0	7	0	0	4	6	2	0	1	1	0	4	0	4	8	0	0	3	2	0	4	1	0	0	0	0	0	0	0	0	0
Acanthopleura granulata	1	39	2	20	7	0	16	0	0	0	1	0	2	0	0	2	1	0	0	1	0	0	2	4	0	5	2	0	0	0	0	1	0	0	0	0	0	0	2	1	0	0	0	0	0	0	0	0	0
Octopus bimaculoides	0	8	0	15	4	0	4	0	0	0	0	0	0	0	0	1	1	0	0	2	0	0	0	0	0	0	0	0	0	0	0	0	0	0	0	0	0	0	0	0	0	0	0	0	0	0	0	0	0
Lottia gigantea	0	0	0	0	0	0	0	0	0	0	0	0	0	0	0	0	1	0	0	0	0	0	0	0	0	0	0	0	0	0	0	0	0	0	0	0	0	0	0	0	0	0	0	0	0	0	0	0	0
Crossostrea gigas	22	12	102	16	3	2	3	14	3	0	3	0	1	0	0	5	1	1	4	3	1	7	1	0	8	3	2	1	3	3	0	9	0	0	0	0	0	0	0	3	0	0	0	0	0	0	0	0	0
Pinctada fucata	0	9	0	19	2	1	5	1	2	0	2	0	0	0	0	8	1	0	0	2	1	0	1	0	0	3	1	0	0	0	0	0	0	0	0	0	0	0	0	1	0	0	0	0	0	0	0	0	0
Capitella teleta	0	2	0	1	0	1	0	0	0	0	0	0	0	0	0	0	1	0	0	0	0	0	0	0	0	0	0	0	0	0	0	0	0	0	0	0	0	0	0	0	0	2	0	0	0	0	0	0	0
Caenorhabditis elegans	0	0	0	0	0	0	0	0	0	0	0	0	0	0	0	0	0	0	0	1	0	0	0	0	0	0	0	0	0	0	0	0	0	0	0	0	0	0	0	0	0	0	0	0	0	0	0	0	0
Daphnia pulex	0	3	0	0	0	0	1	0	0	0	1	0	0	0	0	0	1	0	0	1	0	0	0	0	0	0	1	0	0	0	0	0	0	0	0	0	2	0	0	0	0	0	0	0	0	0	0	0	0
Drosophila melanogaster	0	1	0	0	0	0	1	0	0	0	0	0	0	0	0	0	2	0	0	0	0	0	0	0	0	0	0	0	0	0	0	0	0	0	0	0	10	0	0	0	0	0	0	0	0	0	0	0	0
Strongylocentrotus purpuratus	127	8	0	1	38	35	2	10	6	0	15	1	36	0	36	6	1	0	5	0	0	7	15	0	0	2	3	0	7	4	0	0	0	8	0	2	0	0	0	0	0	0	2	0	0	0	0	7	0
Acanthaster planci	29	28	0	0	39	1	2	0	1	0	3	4	20	0	9	1	1	0	3	0	2	13	8	0	0	2	3	0	6	4	0	0	0	0	0	0	0	0	0	0	0	0	0	0	0	3	0	0	0
Styela clava	2	3	0	0	0	0	2	2	0	0	0	0	0	6	0	0	2	0	0	1	0	1	0	0	4	0	1	0	1	0	0	0	0	0	0	0	0	0	0	0	0	0	0	3	4	0	0	0	0
Branchiostoma floridae	29	26	12	34	22	20	5	1	0	1	23	11	7	3	3	4	1	3	4	11	30	0	0	9	7	3	4	0	2	3	17	4	7	0	0	7	0	0	7	5	1	1	0	0	0	0	0	0	2
Petromyzon marinus	7	3	0	0	0	5	9	0	0	0	1	4	0	4	0	4	3	0	0	0	0	0	0	0	0	0	0	0	0	4	0	0	0	0	0	0	0	0	0	0	0	0	0	1	1	0	0	0	0
Danio rerio	0	3	0	0	0	0	14	0	6	0	4	0	0	7	0	0	6	0	0	1	0	0	0	0	0	0	0	0	0	0	0	0	0	0	0	0	0	0	0	0	0	0	0	2	2	0	0	0	0
Xenopus laevis	0	7	0	1	0	11	13	0	0	0	2	0	0	10	0	3	5	0	0	0	0	0	0	0	0	0	0	0	0	0	0	1	0	0	0	0	0	0	0	1	0	0	0	3	3	0	0	0	0
Gallus gallus	0	6	0	1	0	4	8	0	0	0	1	0	0	5	0	3	3	0	0	0	0	0	0	0	0	0	0	0	0	0	1	0	0	0	0	0	0	0	0	1	0	0	0	1	1	0	0	0	0
Mus musculus	0	0	0	0	0	0	0	0	0	90	0	1	0	0	0	0	0	3	0	0	0	0	0	0	0	4	0	0	0	0	0	0	0	5	0	0	0	0	1	0	11	7	0	0	0	0	3	0	0
Homo sapiens	0	2	0	0	0	2	2	0	0	0	1	0	0	5	0	2	3	0	0	0	0	0	0	0	0	0	0	0	0	0	0	0	0	0	0	0	0	0	0	0	0	0	0	1	1	0	0	0	0
[truncated: 74 more columns]
