# Supplementary material for: Genome-Wide Comparative Analysis of SRCR Gene Superfamily in Invertebrates Reveals Massive and Independent Gene Expansions in the Sponge and Sea Urchin
Source: Int J Mol Sci. 2024 Jan 26;25(3):1515. doi: 10.3390/ijms25031515 (PMC10855680; doi:10.3390/ijms25031515)
Supplement: Supplementary file 1 [file ijms-25-01515-s001.zip › Table S6.xlsx]

## Sheet: Sheet1
Table S6. InterProScan annotation results for members of the SRCR-SFs.
Geneid	Length	Database	PFAM ID	PFAM Annotation	Start	End	P-val	Interproscan ID	Interproscan Annotation
Adi001	1485	Pfam	PF00530	Scavenger receptor cysteine-rich domain	561	658	2.4e-11	IPR001190	SRCR domain
Adi001	1485	Pfam	PF00629	MAM domain, meprin/A5/mu	908	1075	2.4e-17	IPR000998	MAM domain
Adi001	1485	Pfam	PF13229	Right handed beta helix region	1086	1268	7.6e-07	IPR039448	Right handed beta helix domain
Adi002	937	Pfam	PF13229	Right handed beta helix region	87	260	6.4e-07	IPR039448	Right handed beta helix domain
Adi002	937	Pfam	PF00530	Scavenger receptor cysteine-rich domain	599	692	1.3e-08	IPR001190	SRCR domain
Adi003	1225	Pfam	PF13229	Right handed beta helix region	22	194	1.6e-07	IPR039448	Right handed beta helix domain
Adi003	1225	Pfam	PF00530	Scavenger receptor cysteine-rich domain	534	628	2.1e-09	IPR001190	SRCR domain
Adi004					1	20			signal
Adi004	1355	Pfam	PF00530	Scavenger receptor cysteine-rich domain	149	242	5.1e-29	IPR001190	SRCR domain
Adi004	1355	Pfam	PF00530	Scavenger receptor cysteine-rich domain	250	348	1.1e-28	IPR001190	SRCR domain
Adi004	1355	Pfam	PF00530	Scavenger receptor cysteine-rich domain	366	457	1.2e-27	IPR001190	SRCR domain
Adi004	1355	Pfam	PF00629	MAM domain, meprin/A5/mu	469	616	1.1e-35	IPR000998	MAM domain
Adi004	1355	Pfam	PF13927	Immunoglobulin domain	631	697	2.4e-12	-	Immunoglobulin domain
Adi004	1355	Pfam	PF13927	Immunoglobulin domain	723	783	2.6e-07	-	Immunoglobulin domain
Adi004	1355	Pfam	PF13927	Immunoglobulin domain	799	866	1.8e-12	-	Immunoglobulin domain
Adi004	1355	Pfam	PF13927	Immunoglobulin domain	888	957	1.4e-10	-	Immunoglobulin domain
Adi004	1355	Pfam	PF13895	Immunoglobulin domain	1028	1093	5e-07	IPR007110	Immunoglobulin-like domain
Adi004	1355	Pfam	PF00089	Trypsin	1112	1347	1.2e-62	IPR001254	Serine proteases, trypsin domain
Adi005	699	Pfam	PF00090	Thrombospondin type 1 domain	8	59	2.3e-07	IPR000884	Thrombospondin type-1 (TSP1) repeat
Adi005	699	Pfam	PF00530	Scavenger receptor cysteine-rich domain	163	253	8.5e-20	IPR001190	SRCR domain
Adi005	699	Pfam	PF13927	Immunoglobulin domain	352	415	5.5e-08	-	Immunoglobulin domain
Adi005	699	Pfam	PF13927	Immunoglobulin domain	438	507	1.1e-11	-	Immunoglobulin domain
Adi005	699	Pfam	PF13927	Immunoglobulin domain	532	591	1.1e-10	-	Immunoglobulin domain
Adi005	699	Pfam	PF13927	Immunoglobulin domain	608	682	2.8e-13	-	Immunoglobulin domain
Adi006	296	Pfam	PF00431	CUB domain	1	81	9.4e-10	IPR000859	CUB domain
Adi006	296	Pfam	PF00530	Scavenger receptor cysteine-rich domain	96	188	5.6e-30	IPR001190	SRCR domain
Adi006	296	Pfam	PF00530	Scavenger receptor cysteine-rich domain	202	293	1.2e-31	IPR001190	SRCR domain
Adi007	296	Pfam	PF00431	CUB domain	1	81	4.6e-14	IPR000859	CUB domain
Adi007	296	Pfam	PF00530	Scavenger receptor cysteine-rich domain	96	188	7.9e-29	IPR001190	SRCR domain
Adi007	296	Pfam	PF00530	Scavenger receptor cysteine-rich domain	204	293	1.3e-29	IPR001190	SRCR domain
Adi008	1083	Pfam	PF00059	Lectin C-type domain	661	765	1.1e-16	IPR001304	C-type lectin-like
Adi008	1083	Pfam	PF07645	Calcium-binding EGF domain	766	805	4.4e-10	IPR001881	EGF-like calcium-binding domain
Adi008	1083	Pfam	PF07645	Calcium-binding EGF domain	807	847	3.8e-12	IPR001881	EGF-like calcium-binding domain
Adi008	1083	Pfam	PF07645	Calcium-binding EGF domain	849	889	2.9e-11	IPR001881	EGF-like calcium-binding domain
Adi008	1083	Pfam	PF07645	Calcium-binding EGF domain	891	931	9.7e-12	IPR001881	EGF-like calcium-binding domain
Adi008	1083	Pfam	PF07645	Calcium-binding EGF domain	933	973	2e-11	IPR001881	EGF-like calcium-binding domain
Adi008	1083	Pfam	PF00530	Scavenger receptor cysteine-rich domain	991	1081	1.1e-29	IPR001190	SRCR domain
Adi009	157	Pfam	PF00530	Scavenger receptor cysteine-rich domain	51	149	4.3e-30	IPR001190	SRCR domain
Adi010					1	16			signal
Adi010	1689	Pfam	PF00530	Scavenger receptor cysteine-rich domain	28	123	1.3e-19	IPR001190	SRCR domain
Adi010	1689	Pfam	PF00530	Scavenger receptor cysteine-rich domain	140	239	9.1e-20	IPR001190	SRCR domain
Adi010	1689	Pfam	PF00530	Scavenger receptor cysteine-rich domain	284	360	7.1e-20	IPR001190	SRCR domain
Adi010					478	498			TMhelix
Adi010					669	678			TMhelix
Adi010	1689	Pfam	PF00530	Scavenger receptor cysteine-rich domain	690	785	5.9e-19	IPR001190	SRCR domain
Adi010	1689	Pfam	PF00530	Scavenger receptor cysteine-rich domain	802	901	3.8e-21	IPR001190	SRCR domain
Adi010	1689	Pfam	PF00530	Scavenger receptor cysteine-rich domain	915	999	2.7e-12	IPR001190	SRCR domain
Adi010	1689	Pfam	PF00530	Scavenger receptor cysteine-rich domain	1026	1132	5.7e-09	IPR001190	SRCR domain
Adi010	1689	Pfam	PF00530	Scavenger receptor cysteine-rich domain	1147	1246	3.7e-14	IPR001190	SRCR domain
Adi010	1689	Pfam	PF00530	Scavenger receptor cysteine-rich domain	1266	1341	3.6e-19	IPR001190	SRCR domain
Adi010					1422	1442			TMhelix
Adi011	273	Pfam	PF00530	Scavenger receptor cysteine-rich domain	55	154	4.3e-22	IPR001190	SRCR domain
Adi011	273	Pfam	PF00530	Scavenger receptor cysteine-rich domain	168	257	2.2e-13	IPR001190	SRCR domain
Adi012	509	Pfam	PF00530	Scavenger receptor cysteine-rich domain	7	80	1.7e-09	IPR001190	SRCR domain
Adi012	509	Pfam	PF00530	Scavenger receptor cysteine-rich domain	100	176	7.1e-19	IPR001190	SRCR domain
Adi012	509	Pfam	PF00008	EGF-like domain	202	231	5.2e-05	IPR000742	EGF-like domain
Adi012	509	Pfam	PF00008	EGF-like domain	241	271	5.4e-05	IPR000742	EGF-like domain
Adi012					315	335			TMhelix
Adi013					1	18			signal
Adi013	661	Pfam	PF00530	Scavenger receptor cysteine-rich domain	33	126	4.7e-26	IPR001190	SRCR domain
Adi013	661	Pfam	PF00629	MAM domain, meprin/A5/mu	162	264	2e-19	IPR000998	MAM domain
Adi013	661	Pfam	PF00530	Scavenger receptor cysteine-rich domain	291	398	2.4e-23	IPR001190	SRCR domain
Adi013	661	Pfam	PF00530	Scavenger receptor cysteine-rich domain	418	510	4.2e-24	IPR001190	SRCR domain
Adi013	661	Pfam	PF00530	Scavenger receptor cysteine-rich domain	517	610	9e-28	IPR001190	SRCR domain
Adi014	286	Pfam	PF13895	Immunoglobulin domain	22	102	2.6e-08	IPR007110	Immunoglobulin-like domain
Adi014	286	Pfam	PF00090	Thrombospondin type 1 domain	111	162	1.5e-06	IPR000884	Thrombospondin type-1 (TSP1) repeat
Adi014	286	Pfam	PF00530	Scavenger receptor cysteine-rich domain	177	260	6e-06	IPR001190	SRCR domain
Adi015					1	19			signal
Adi015	2805	Pfam	PF00530	Scavenger receptor cysteine-rich domain	133	225	2.1e-21	IPR001190	SRCR domain
Adi015	2805	Pfam	PF13229	Right handed beta helix region	578	751	1.4e-07	IPR039448	Right handed beta helix domain
Adi015	2805	Pfam	PF00530	Scavenger receptor cysteine-rich domain	1091	1184	8.1e-09	IPR001190	SRCR domain
Adi015	2805	Pfam	PF13229	Right handed beta helix region	1434	1570	3.6e-06	IPR039448	Right handed beta helix domain
Adi015	2805	Pfam	PF00530	Scavenger receptor cysteine-rich domain	1971	2068	5.2e-11	IPR001190	SRCR domain
Adi015	2805	Pfam	PF00629	MAM domain, meprin/A5/mu	2147	2264	1e-10	IPR000998	MAM domain
Adi015	2805	Pfam	PF13229	Right handed beta helix region	2275	2484	3.6e-06	IPR039448	Right handed beta helix domain
Adi015					2746	2766			TMhelix
Adi016					1	25			signal
Adi016	613	Pfam	PF00530	Scavenger receptor cysteine-rich domain	46	135	2e-21	IPR001190	SRCR domain
Adi016	613	Pfam	PF13927	Immunoglobulin domain	287	352	8.3e-09	-	Immunoglobulin domain
Adi016	613	Pfam	PF13927	Immunoglobulin domain	376	444	1.5e-12	-	Immunoglobulin domain
Adi016	613	Pfam	PF13927	Immunoglobulin domain	460	528	9.5e-12	-	Immunoglobulin domain
Adi017	3613	Pfam	PF00530	Scavenger receptor cysteine-rich domain	57	151	2.7e-25	IPR001190	SRCR domain
Adi017	3613	Pfam	PF00530	Scavenger receptor cysteine-rich domain	178	276	4.7e-28	IPR001190	SRCR domain
Adi017	3613	Pfam	PF00530	Scavenger receptor cysteine-rich domain	292	396	7.7e-22	IPR001190	SRCR domain
Adi017	3613	Pfam	PF00058	Low-density lipoprotein receptor repeat class B	765	803	6e-05	IPR000033	LDLR class B repeat
Adi017	3613	Pfam	PF00058	Low-density lipoprotein receptor repeat class B	1124	1162	0.0002	IPR000033	LDLR class B repeat
Adi017	3613	Pfam	PF14670	Coagulation Factor Xa inhibitory site	1312	1349	4.5e-09	-	Coagulation Factor Xa inhibitory site
Adi017	3613	Pfam	PF00530	Scavenger receptor cysteine-rich domain	1370	1467	5.5e-30	IPR001190	SRCR domain
Adi017	3613	Pfam	PF00530	Scavenger receptor cysteine-rich domain	1494	1593	1.3e-26	IPR001190	SRCR domain
Adi017	3613	Pfam	PF00530	Scavenger receptor cysteine-rich domain	1608	1704	5.8e-29	IPR001190	SRCR domain
Adi017	3613	Pfam	PF00058	Low-density lipoprotein receptor repeat class B	2112	2151	8.6e-06	IPR000033	LDLR class B repeat
Adi017	3613	Pfam	PF00058	Low-density lipoprotein receptor repeat class B	2431	2471	4.6e-06	IPR000033	LDLR class B repeat
Adi017	3613	Pfam	PF14670	Coagulation Factor Xa inhibitory site	2621	2657	1.2e-08	-	Coagulation Factor Xa inhibitory site
Adi017	3613	Pfam	PF00530	Scavenger receptor cysteine-rich domain	2679	2776	2.9e-29	IPR001190	SRCR domain
Adi017	3613	Pfam	PF00530	Scavenger receptor cysteine-rich domain	2803	2903	3.8e-26	IPR001190	SRCR domain
Adi017	3613	Pfam	PF00530	Scavenger receptor cysteine-rich domain	2919	3014	8.2e-30	IPR001190	SRCR domain
Adi017	3613	Pfam	PF14670	Coagulation Factor Xa inhibitory site	3295	3330	4.8e-09	-	Coagulation Factor Xa inhibitory site
Adi018	133	Pfam	PF00530	Scavenger receptor cysteine-rich domain	32	123	3.8e-21	IPR001190	SRCR domain
Adi019					1	24			signal
Adi019	2173	Pfam	PF00530	Scavenger receptor cysteine-rich domain	129	226	1.7e-27	IPR001190	SRCR domain
Adi019	2173	Pfam	PF00530	Scavenger receptor cysteine-rich domain	358	449	2.8e-21	IPR001190	SRCR domain
Adi019	2173	Pfam	PF00530	Scavenger receptor cysteine-rich domain	658	754	1.7e-27	IPR001190	SRCR domain
Adi019	2173	Pfam	PF00530	Scavenger receptor cysteine-rich domain	881	972	6.2e-26	IPR001190	SRCR domain
Adi019	2173	Pfam	PF00530	Scavenger receptor cysteine-rich domain	1102	1200	1.6e-25	IPR001190	SRCR domain
Adi019	2173	Pfam	PF00530	Scavenger receptor cysteine-rich domain	1331	1428	2.8e-27	IPR001190	SRCR domain
Adi019	2173	Pfam	PF00530	Scavenger receptor cysteine-rich domain	1523	1620	2.8e-27	IPR001190	SRCR domain
Adi019	2173	Pfam	PF00047	Immunoglobulin domain	1705	1780	6.6e-08	IPR013151	Immunoglobulin
Adi019	2173	Pfam	PF07679	Immunoglobulin I-set domain	1797	1877	9.4e-12	IPR013098	Immunoglobulin I-set
Adi019	2173	Pfam	PF07679	Immunoglobulin I-set domain	1882	1972	1.2e-12	IPR013098	Immunoglobulin I-set
Adi019	2173	Pfam	PF07679	Immunoglobulin I-set domain	1981	2066	5.8e-11	IPR013098	Immunoglobulin I-set
Adi019					2091	2110			TMhelix
Adi020					1	23			signal
Adi020	1681	Pfam	PF00530	Scavenger receptor cysteine-rich domain	118	216	3.5e-29	IPR001190	SRCR domain
Adi020	1681	Pfam	PF00530	Scavenger receptor cysteine-rich domain	344	437	1.9e-20	IPR001190	SRCR domain
Adi020	1681	Pfam	PF00530	Scavenger receptor cysteine-rich domain	643	740	7.2e-23	IPR001190	SRCR domain
Adi020	1681	Pfam	PF00530	Scavenger receptor cysteine-rich domain	858	956	8e-28	IPR001190	SRCR domain
Adi020	1681	Pfam	PF00530	Scavenger receptor cysteine-rich domain	1092	1190	4.7e-25	IPR001190	SRCR domain
Adi020	1681	Pfam	PF00530	Scavenger receptor cysteine-rich domain	1324	1421	3.6e-28	IPR001190	SRCR domain
Adi020	1681	Pfam	PF07679	Immunoglobulin I-set domain	1502	1581	1.2e-06	IPR013098	Immunoglobulin I-set
Adi020	1681	Pfam	PF07679	Immunoglobulin I-set domain	1598	1678	9.6e-16	IPR013098	Immunoglobulin I-set
Adi021					1	10			signal
Adi021	239	Pfam	PF00530	Scavenger receptor cysteine-rich domain	39	131	1e-28	IPR001190	SRCR domain
Adi021	239	Pfam	PF00530	Scavenger receptor cysteine-rich domain	142	236	2.3e-30	IPR001190	SRCR domain
Adi022					11	28			TMhelix
Adi022	554	Pfam	PF01391	Collagen triple helix repeat (20 copies)	112	170	5.6e-09	IPR008160	Collagen triple helix repeat
Adi022	554	Pfam	PF01391	Collagen triple helix repeat (20 copies)	166	218	1.7e-07	IPR008160	Collagen triple helix repeat
Adi022	554	Pfam	PF01391	Collagen triple helix repeat (20 copies)	262	320	2.7e-09	IPR008160	Collagen triple helix repeat
Adi022	554	Pfam	PF00431	CUB domain	346	442	4.4e-17	IPR000859	CUB domain
Adi022	554	Pfam	PF00530	Scavenger receptor cysteine-rich domain	455	550	2.6e-26	IPR001190	SRCR domain
Adi023					1	25			signal
Adi023	505	Pfam	PF07645	Calcium-binding EGF domain	158	191	2e-09	IPR001881	EGF-like calcium-binding domain
Adi023	505	Pfam	PF07645	Calcium-binding EGF domain	197	236	2.3e-10	IPR001881	EGF-like calcium-binding domain
Adi023	505	Pfam	PF07645	Calcium-binding EGF domain	238	279	2.5e-10	IPR001881	EGF-like calcium-binding domain
Adi023	505	Pfam	PF00431	CUB domain	299	395	3.5e-17	IPR000859	CUB domain
Adi023	505	Pfam	PF00530	Scavenger receptor cysteine-rich domain	405	501	4.8e-29	IPR001190	SRCR domain
Adi024	296	Pfam	PF00431	CUB domain	1	81	1.2e-12	IPR000859	CUB domain
Adi024	296	Pfam	PF00530	Scavenger receptor cysteine-rich domain	96	188	5.9e-29	IPR001190	SRCR domain
Adi024	296	Pfam	PF00530	Scavenger receptor cysteine-rich domain	203	294	4.8e-30	IPR001190	SRCR domain
Adi025	622	Pfam	PF00530	Scavenger receptor cysteine-rich domain	18	106	3.1e-21	IPR001190	SRCR domain
Adi025	622	Pfam	PF00530	Scavenger receptor cysteine-rich domain	119	213	1.1e-28	IPR001190	SRCR domain
Adi025	622	Pfam	PF01822	WSC domain	218	292	7.1e-17	IPR002889	Carbohydrate-binding WSC
Adi025	622	Pfam	PF00431	CUB domain	345	446	7.1e-22	IPR000859	CUB domain
Adi025	622	Pfam	PF00431	CUB domain	495	594	1.3e-11	IPR000859	CUB domain
Adi026	429	Pfam	PF00047	Immunoglobulin domain	55	126	4.4e-05	IPR013151	Immunoglobulin
Adi026	429	Pfam	PF13895	Immunoglobulin domain	139	226	5.4e-09	IPR007110	Immunoglobulin-like domain
Adi026	429	Pfam	PF00530	Scavenger receptor cysteine-rich domain	329	419	3.2e-19	IPR001190	SRCR domain
Adi027	844	Pfam	PF00530	Scavenger receptor cysteine-rich domain	61	136	1.8e-08	IPR001190	SRCR domain
Adi027	844	Pfam	PF13927	Immunoglobulin domain	173	239	3e-08	-	Immunoglobulin domain
Adi027	844	Pfam	PF13927	Immunoglobulin domain	262	331	7.2e-11	-	Immunoglobulin domain
Adi027	844	Pfam	PF13927	Immunoglobulin domain	347	415	4.6e-11	-	Immunoglobulin domain
Adi027	844	Pfam	PF13927	Immunoglobulin domain	432	506	1.6e-13	-	Immunoglobulin domain
Adi027	844	Pfam	PF07679	Immunoglobulin I-set domain	537	610	3.5e-14	IPR013098	Immunoglobulin I-set
Adi027	844	Pfam	PF13927	Immunoglobulin domain	614	688	3.7e-12	-	Immunoglobulin domain
Adi027	844	Pfam	PF13927	Immunoglobulin domain	704	779	2.1e-14	-	Immunoglobulin domain
Adi027					800	820			TMhelix
Adi028					1	19			signal
Adi028	907	Pfam	PF00530	Scavenger receptor cysteine-rich domain	32	123	3.2e-20	IPR001190	SRCR domain
Adi028	907	Pfam	PF07679	Immunoglobulin I-set domain	213	291	3e-09	IPR013098	Immunoglobulin I-set
Adi028	907	Pfam	PF13927	Immunoglobulin domain	306	375	8.4e-15	-	Immunoglobulin domain
Adi028	907	Pfam	PF13927	Immunoglobulin domain	411	459	7.6e-11	-	Immunoglobulin domain
Adi028	907	Pfam	PF07679	Immunoglobulin I-set domain	476	534	1.4e-05	IPR013098	Immunoglobulin I-set
Adi028	907	Pfam	PF07679	Immunoglobulin I-set domain	558	633	1.5e-13	IPR013098	Immunoglobulin I-set
Adi028	907	Pfam	PF00530	Scavenger receptor cysteine-rich domain	647	738	6.6e-20	IPR001190	SRCR domain
Adi029	487	Pfam	PF00530	Scavenger receptor cysteine-rich domain	87	171	1.1e-15	IPR001190	SRCR domain
Adi029	487	Pfam	PF13927	Immunoglobulin domain	229	294	4.5e-08	-	Immunoglobulin domain
Adi029	487	Pfam	PF13927	Immunoglobulin domain	317	386	2.1e-10	-	Immunoglobulin domain
Adi029	487	Pfam	PF13927	Immunoglobulin domain	402	468	1.1e-10	-	Immunoglobulin domain
Adi030	158	Pfam	PF00530	Scavenger receptor cysteine-rich domain	2	66	1.2e-08	IPR001190	SRCR domain
Adi030	158	Pfam	PF13927	Immunoglobulin domain	79	143	3.6e-08	-	Immunoglobulin domain
Adi031					1	29			signal
Adi031	193	Pfam	PF00530	Scavenger receptor cysteine-rich domain	40	134	4.4e-15	IPR001190	SRCR domain
Adi032	909	Pfam	PF00530	Scavenger receptor cysteine-rich domain	84	174	2.4e-20	IPR001190	SRCR domain
Adi032	909	Pfam	PF13927	Immunoglobulin domain	274	346	2.3e-08	-	Immunoglobulin domain
Adi032	909	Pfam	PF13927	Immunoglobulin domain	384	453	8.3e-09	-	Immunoglobulin domain
Adi032	909	Pfam	PF13927	Immunoglobulin domain	469	537	1.1e-10	-	Immunoglobulin domain
Adi032	909	Pfam	PF13927	Immunoglobulin domain	554	628	9e-13	-	Immunoglobulin domain
Adi032	909	Pfam	PF13927	Immunoglobulin domain	644	719	9.7e-13	-	Immunoglobulin domain
Adi032					740	760			TMhelix
Adi032	909	Pfam	PF07714	Protein tyrosine and serine/threonine kinase	797	876	1.5e-06	IPR001245	Serine-threonine/tyrosine-protein kinase, catalytic domain
Adi033	873	Pfam	PF14670	Coagulation Factor Xa inhibitory site	29	63	2.2e-09	-	Coagulation Factor Xa inhibitory site
Adi033	873	Pfam	PF00092	von Willebrand factor type A domain	73	247	4.2e-36	IPR002035	von Willebrand factor, type A
Adi033	873	Pfam	PF00090	Thrombospondin type 1 domain	282	330	1.7e-05	IPR000884	Thrombospondin type-1 (TSP1) repeat
Adi033	873	Pfam	PF00530	Scavenger receptor cysteine-rich domain	436	527	1.5e-20	IPR001190	SRCR domain
Adi033	873	Pfam	PF13927	Immunoglobulin domain	624	689	1.5e-08	-	Immunoglobulin domain
Adi033					741	750			TMhelix
Adi034	1052	Pfam	PF07648	Kazal-type serine protease inhibitor domain	172	216	2.6e-05	IPR002350	Kazal domain
Adi034	1052	Pfam	PF00059	Lectin C-type domain	528	632	3.3e-16	IPR001304	C-type lectin-like
Adi034	1052	Pfam	PF07645	Calcium-binding EGF domain	633	672	3.4e-08	IPR001881	EGF-like calcium-binding domain
Adi034	1052	Pfam	PF07645	Calcium-binding EGF domain	674	714	7.8e-11	IPR001881	EGF-like calcium-binding domain
Adi034	1052	Pfam	PF00431	CUB domain	733	836	3.2e-12	IPR000859	CUB domain
Adi034	1052	Pfam	PF00530	Scavenger receptor cysteine-rich domain	848	944	2.1e-29	IPR001190	SRCR domain
Adi034	1052	Pfam	PF00530	Scavenger receptor cysteine-rich domain	955	1049	1.5e-31	IPR001190	SRCR domain
Adi035					1	22			signal
Adi035	402	Pfam	PF00530	Scavenger receptor cysteine-rich domain	30	76	1.8e-13	IPR001190	SRCR domain
Adi035	402	Pfam	PF00530	Scavenger receptor cysteine-rich domain	105	201	2.7e-23	IPR001190	SRCR domain
Adi035	402	Pfam	PF01186	Lysyl oxidase	206	396	1.2e-76	IPR001695	Lysyl oxidase
Adi036					1	19			signal
Adi036	1399	Pfam	PF00530	Scavenger receptor cysteine-rich domain	25	123	1.4e-26	IPR001190	SRCR domain
Adi036	1399	Pfam	PF00530	Scavenger receptor cysteine-rich domain	159	250	2.1e-17	IPR001190	SRCR domain
Adi036	1399	Pfam	PF00530	Scavenger receptor cysteine-rich domain	266	360	1.2e-28	IPR001190	SRCR domain
Adi036	1399	Pfam	PF00530	Scavenger receptor cysteine-rich domain	374	470	3.8e-23	IPR001190	SRCR domain
Adi036	1399	Pfam	PF01186	Lysyl oxidase	475	676	8.6e-80	IPR001695	Lysyl oxidase
Adi036	1399	Pfam	PF00040	Fibronectin type II domain	697	736	1.6e-13	IPR000562	Fibronectin type II domain
Adi036	1399	Pfam	PF00530	Scavenger receptor cysteine-rich domain	777	874	1.6e-27	IPR001190	SRCR domain
Adi036	1399	Pfam	PF00530	Scavenger receptor cysteine-rich domain	924	1018	1.7e-26	IPR001190	SRCR domain
Adi036	1399	Pfam	PF00530	Scavenger receptor cysteine-rich domain	1032	1129	9e-24	IPR001190	SRCR domain
Adi036	1399	Pfam	PF01186	Lysyl oxidase	1133	1337	6.3e-76	IPR001695	Lysyl oxidase
Adi036	1399	Pfam	PF00040	Fibronectin type II domain	1358	1397	6.6e-17	IPR000562	Fibronectin type II domain
Adi037	467	Pfam	PF00530	Scavenger receptor cysteine-rich domain	2	68	5.9e-08	IPR001190	SRCR domain
Adi037	467	Pfam	PF07686	Immunoglobulin V-set domain	102	150	5.8e-06	IPR013106	Immunoglobulin V-set domain
Adi037	467	Pfam	PF07679	Immunoglobulin I-set domain	206	284	1.3e-12	IPR013098	Immunoglobulin I-set
Adi037	467	Pfam	PF13927	Immunoglobulin domain	298	365	4.9e-15	-	Immunoglobulin domain
Adi037	467	Pfam	PF13927	Immunoglobulin domain	389	449	1.3e-11	-	Immunoglobulin domain
Adi038	92	Pfam	PF00530	Scavenger receptor cysteine-rich domain	1	36	9.3e-07	IPR001190	SRCR domain
Adi038	92	Pfam	PF00530	Scavenger receptor cysteine-rich domain	49	89	1.8e-13	IPR001190	SRCR domain
Adi039					20	37			TMhelix
Adi039	1726	Pfam	PF01391	Collagen triple helix repeat (20 copies)	155	207	2.8e-07	IPR008160	Collagen triple helix repeat
Adi039	1726	Pfam	PF13927	Immunoglobulin domain	224	295	1.2e-12	-	Immunoglobulin domain
Adi039	1726	Pfam	PF13927	Immunoglobulin domain	311	384	8.1e-13	-	Immunoglobulin domain
Adi039	1726	Pfam	PF13927	Immunoglobulin domain	400	470	2.6e-08	-	Immunoglobulin domain
Adi039	1726	Pfam	PF12810	Glycine rich protein	508	773	2e-07	-	Glycine rich protein
Adi039					820	829			TMhelix
Adi039					866	879			TMhelix
Adi039	1726	Pfam	PF01391	Collagen triple helix repeat (20 copies)	992	1049	1.6e-07	IPR008160	Collagen triple helix repeat
Adi039	1726	Pfam	PF07679	Immunoglobulin I-set domain	1068	1150	1.1e-13	IPR013098	Immunoglobulin I-set
Adi039	1726	Pfam	PF13927	Immunoglobulin domain	1153	1226	2.9e-12	-	Immunoglobulin domain
Adi039	1726	Pfam	PF13927	Immunoglobulin domain	1248	1312	4.1e-09	-	Immunoglobulin domain
Adi039	1726	Pfam	PF07645	Calcium-binding EGF domain	1327	1366	1.3e-08	IPR001881	EGF-like calcium-binding domain
Adi039	1726	Pfam	PF07645	Calcium-binding EGF domain	1368	1408	4.6e-11	IPR001881	EGF-like calcium-binding domain
Adi039	1726	Pfam	PF07645	Calcium-binding EGF domain	1410	1450	4.6e-11	IPR001881	EGF-like calcium-binding domain
Adi039	1726	Pfam	PF00431	CUB domain	1469	1569	2.1e-17	IPR000859	CUB domain
Adi039	1726	Pfam	PF00530	Scavenger receptor cysteine-rich domain	1585	1676	2e-26	IPR001190	SRCR domain
Adi040					24	37			TMhelix
Adi040	831	Pfam	PF01391	Collagen triple helix repeat (20 copies)	158	209	2.4e-08	IPR008160	Collagen triple helix repeat
Adi040	831	Pfam	PF07679	Immunoglobulin I-set domain	221	305	1.2e-14	IPR013098	Immunoglobulin I-set
Adi040	831	Pfam	PF13927	Immunoglobulin domain	378	442	8.4e-09	-	Immunoglobulin domain
Adi040	831	Pfam	PF07645	Calcium-binding EGF domain	457	497	1.6e-10	IPR001881	EGF-like calcium-binding domain
Adi040	831	Pfam	PF00431	CUB domain	516	616	7.7e-17	IPR000859	CUB domain
Adi040	831	Pfam	PF00530	Scavenger receptor cysteine-rich domain	632	723	2.5e-28	IPR001190	SRCR domain
Adi040	831	Pfam	PF00530	Scavenger receptor cysteine-rich domain	737	828	3.1e-30	IPR001190	SRCR domain
Adi041	296	Pfam	PF00431	CUB domain	1	81	5.2e-14	IPR000859	CUB domain
Adi041	296	Pfam	PF00530	Scavenger receptor cysteine-rich domain	97	188	1.6e-28	IPR001190	SRCR domain
Adi041	296	Pfam	PF00530	Scavenger receptor cysteine-rich domain	202	293	5.7e-31	IPR001190	SRCR domain
Adi042					1	22			signal
Adi042	330	Pfam	PF00530	Scavenger receptor cysteine-rich domain	30	125	4.5e-29	IPR001190	SRCR domain
Adi042	330	Pfam	PF00041	Fibronectin type III domain	229	308	4.7e-09	IPR003961	Fibronectin type III
Adi043	1429	Pfam	PF00530	Scavenger receptor cysteine-rich domain	4	86	2.6e-15	IPR001190	SRCR domain
Adi043	1429	Pfam	PF00530	Scavenger receptor cysteine-rich domain	109	203	1.4e-20	IPR001190	SRCR domain
Adi043	1429	Pfam	PF00530	Scavenger receptor cysteine-rich domain	215	315	3.2e-20	IPR001190	SRCR domain
Adi043	1429	Pfam	PF00530	Scavenger receptor cysteine-rich domain	332	429	2.7e-21	IPR001190	SRCR domain
Adi043	1429	Pfam	PF00530	Scavenger receptor cysteine-rich domain	443	538	4.9e-21	IPR001190	SRCR domain
Adi043	1429	Pfam	PF00530	Scavenger receptor cysteine-rich domain	558	642	7.2e-16	IPR001190	SRCR domain
Adi043	1429	Pfam	PF00530	Scavenger receptor cysteine-rich domain	679	783	6.9e-16	IPR001190	SRCR domain
Adi043	1429	Pfam	PF00530	Scavenger receptor cysteine-rich domain	798	909	1.3e-18	IPR001190	SRCR domain
Adi043	1429	Pfam	PF00530	Scavenger receptor cysteine-rich domain	925	1027	1.9e-18	IPR001190	SRCR domain
Adi043	1429	Pfam	PF00530	Scavenger receptor cysteine-rich domain	1041	1137	1.5e-18	IPR001190	SRCR domain
Adi043					1381	1401			TMhelix
Adi044	296	Pfam	PF00431	CUB domain	2	81	2.1e-13	IPR000859	CUB domain
Adi044	296	Pfam	PF00530	Scavenger receptor cysteine-rich domain	96	189	9.9e-30	IPR001190	SRCR domain
Adi044	296	Pfam	PF00530	Scavenger receptor cysteine-rich domain	199	293	2e-31	IPR001190	SRCR domain
Adi045	4580	Pfam	PF00530	Scavenger receptor cysteine-rich domain	2	63	5.5e-12	IPR001190	SRCR domain
Adi045	4580	Pfam	PF13229	Right handed beta helix region	380	488	7.2e-06	IPR039448	Right handed beta helix domain
Adi045	4580	Pfam	PF00530	Scavenger receptor cysteine-rich domain	869	965	2e-08	IPR001190	SRCR domain
Adi045	4580	Pfam	PF00530	Scavenger receptor cysteine-rich domain	1774	1854	9.1e-11	IPR001190	SRCR domain
Adi045	4580	Pfam	PF00094	von Willebrand factor type D domain	3600	3778	4e-09	IPR001846	von Willebrand factor, type D domain
Adi045	4580	Pfam	PF00028	Cadherin domain	4240	4333	5e-19	IPR002126	Cadherin-like
Adi045	4580	Pfam	PF00028	Cadherin domain	4351	4437	2.4e-09	IPR002126	Cadherin-like
Adi045					4484	4506			TMhelix
Adi046	347	Pfam	PF12947	EGF domain	31	66	1.3e-10	IPR024731	EGF domain
Adi046	347	Pfam	PF00431	CUB domain	106	206	2.4e-15	IPR000859	CUB domain
Adi046	347	Pfam	PF00530	Scavenger receptor cysteine-rich domain	221	313	1.5e-29	IPR001190	SRCR domain
Adi047	495	Pfam	PF12947	EGF domain	85	120	3e-10	IPR024731	EGF domain
Adi047	495	Pfam	PF12947	EGF domain	126	161	1.2e-10	IPR024731	EGF domain
Adi047	495	Pfam	PF00431	CUB domain	180	280	9.1e-18	IPR000859	CUB domain
Adi047	495	Pfam	PF00530	Scavenger receptor cysteine-rich domain	295	387	2e-29	IPR001190	SRCR domain
Adi047	495	Pfam	PF00530	Scavenger receptor cysteine-rich domain	403	493	4.8e-32	IPR001190	SRCR domain
Adi048	296	Pfam	PF00431	CUB domain	1	81	2e-13	IPR000859	CUB domain
Adi048	296	Pfam	PF00530	Scavenger receptor cysteine-rich domain	96	188	6.5e-29	IPR001190	SRCR domain
Adi048	296	Pfam	PF00530	Scavenger receptor cysteine-rich domain	202	294	2.7e-31	IPR001190	SRCR domain
Adi049	286	Pfam	PF00530	Scavenger receptor cysteine-rich domain	84	174	4.1e-22	IPR001190	SRCR domain
Adi050					1	18			signal
Adi050	371	Pfam	PF13927	Immunoglobulin domain	131	191	6.8e-08	-	Immunoglobulin domain
Adi050	371	Pfam	PF00530	Scavenger receptor cysteine-rich domain	272	361	1.1e-21	IPR001190	SRCR domain
Agr001					1	32			signal
Agr001	588	Pfam	PF00530	Scavenger receptor cysteine-rich domain	43	140	1.7e-24	IPR001190	SRCR domain
Agr001	588	Pfam	PF00530	Scavenger receptor cysteine-rich domain	271	370	7.4e-19	IPR001190	SRCR domain
Agr001	588	Pfam	PF01186	Lysyl oxidase	375	578	2.5e-91	IPR001695	Lysyl oxidase
Agr002	850	Pfam	PF00530	Scavenger receptor cysteine-rich domain	19	114	6.3e-16	IPR001190	SRCR domain
Agr002	850	Pfam	PF00530	Scavenger receptor cysteine-rich domain	135	233	3.1e-14	IPR001190	SRCR domain
Agr002	850	Pfam	PF00530	Scavenger receptor cysteine-rich domain	255	353	1.3e-08	IPR001190	SRCR domain
Agr002	850	Pfam	PF08205	CD80-like C2-set immunoglobulin domain	462	544	5.9e-09	IPR013162	CD80-like, immunoglobulin C2-set
Agr003	787	Pfam	PF00530	Scavenger receptor cysteine-rich domain	345	439	4.4e-24	IPR001190	SRCR domain
Agr003	787	Pfam	PF00530	Scavenger receptor cysteine-rich domain	453	549	8.8e-27	IPR001190	SRCR domain
Agr003	787	Pfam	PF00530	Scavenger receptor cysteine-rich domain	564	663	4.5e-25	IPR001190	SRCR domain
Agr003					675	689			TMhelix
Agr004					1	11			signal
Agr004	302	Pfam	PF00530	Scavenger receptor cysteine-rich domain	27	72	2.3e-07	IPR001190	SRCR domain
Agr004	302	Pfam	PF00530	Scavenger receptor cysteine-rich domain	90	184	1.6e-20	IPR001190	SRCR domain
Agr004	302	Pfam	PF00530	Scavenger receptor cysteine-rich domain	203	297	5.1e-22	IPR001190	SRCR domain
Agr005	179	Pfam	PF00530	Scavenger receptor cysteine-rich domain	125	170	3.2e-10	IPR001190	SRCR domain
Agr006	334	Pfam	PF00530	Scavenger receptor cysteine-rich domain	13	135	1.8e-17	IPR001190	SRCR domain
Agr006	334	Pfam	PF00530	Scavenger receptor cysteine-rich domain	156	246	1.2e-21	IPR001190	SRCR domain
Agr006	334	Pfam	PF00530	Scavenger receptor cysteine-rich domain	265	304	1.2e-06	IPR001190	SRCR domain
Agr007					1	24			signal
Agr007	599	Pfam	PF00024	PAN domain	55	106	2.5e-06	IPR003609	PAN/Apple domain
Agr007	599	Pfam	PF00090	Thrombospondin type 1 domain	226	277	1.1e-07	IPR000884	Thrombospondin type-1 (TSP1) repeat
Agr007	599	Pfam	PF00090	Thrombospondin type 1 domain	282	333	6.3e-06	IPR000884	Thrombospondin type-1 (TSP1) repeat
Agr007	599	Pfam	PF00530	Scavenger receptor cysteine-rich domain	342	388	1.6e-09	IPR001190	SRCR domain
Agr008					1	14			signal
Agr008	540	Pfam	PF00530	Scavenger receptor cysteine-rich domain	31	66	1.4e-06	IPR001190	SRCR domain
Agr008					147	156			TMhelix
Agr009					1	20			signal
Agr009	359	Pfam	PF00530	Scavenger receptor cysteine-rich domain	262	357	1.7e-25	IPR001190	SRCR domain
Agr010					1	36			signal
Agr010	579	Pfam	PF00530	Scavenger receptor cysteine-rich domain	47	141	8.3e-10	IPR001190	SRCR domain
Agr010	579	Pfam	PF00530	Scavenger receptor cysteine-rich domain	156	253	2e-17	IPR001190	SRCR domain
Agr010	579	Pfam	PF00530	Scavenger receptor cysteine-rich domain	277	371	6.5e-13	IPR001190	SRCR domain
Agr010	579	Pfam	PF08205	CD80-like C2-set immunoglobulin domain	493	561	1.8e-05	IPR013162	CD80-like, immunoglobulin C2-set
Agr011	1514	Pfam	PF00530	Scavenger receptor cysteine-rich domain	179	271	1.1e-10	IPR001190	SRCR domain
Agr011	1514	Pfam	PF00057	Low-density lipoprotein receptor domain class A	293	325	3.6e-12	IPR002172	Low-density lipoprotein (LDL) receptor class A repeat
Agr011	1514	Pfam	PF00089	Trypsin	486	715	1.9e-50	IPR001254	Serine proteases, trypsin domain
Agr011	1514	Pfam	PF00629	MAM domain, meprin/A5/mu	781	898	4.3e-06	IPR000998	MAM domain
Agr011	1514	Pfam	PF00629	MAM domain, meprin/A5/mu	947	1118	4.7e-11	IPR000998	MAM domain
Agr011	1514	Pfam	PF00057	Low-density lipoprotein receptor domain class A	1124	1160	6.5e-08	IPR002172	Low-density lipoprotein (LDL) receptor class A repeat
Agr011	1514	Pfam	PF00530	Scavenger receptor cysteine-rich domain	1182	1279	2.6e-08	IPR001190	SRCR domain
Agr011	1514	Pfam	PF00530	Scavenger receptor cysteine-rich domain	1295	1388	3.1e-23	IPR001190	SRCR domain
Agr011	1514	Pfam	PF00530	Scavenger receptor cysteine-rich domain	1410	1499	7.2e-15	IPR001190	SRCR domain
Agr012	517	Pfam	PF00057	Low-density lipoprotein receptor domain class A	85	121	2.7e-06	IPR002172	Low-density lipoprotein (LDL) receptor class A repeat
Agr012	517	Pfam	PF00530	Scavenger receptor cysteine-rich domain	138	225	1.3e-11	IPR001190	SRCR domain
Agr012	517	Pfam	PF00530	Scavenger receptor cysteine-rich domain	241	335	3.8e-23	IPR001190	SRCR domain
Agr012	517	Pfam	PF00057	Low-density lipoprotein receptor domain class A	337	373	9.2e-09	IPR002172	Low-density lipoprotein (LDL) receptor class A repeat
Agr012	517	Pfam	PF00057	Low-density lipoprotein receptor domain class A	374	410	9e-10	IPR002172	Low-density lipoprotein (LDL) receptor class A repeat
Agr013	1728	Pfam	PF00629	MAM domain, meprin/A5/mu	363	522	4.9e-20	IPR000998	MAM domain
Agr013	1728	Pfam	PF00057	Low-density lipoprotein receptor domain class A	525	565	3.7e-06	IPR002172	Low-density lipoprotein (LDL) receptor class A repeat
Agr013	1728	Pfam	PF00530	Scavenger receptor cysteine-rich domain	671	756	1.3e-18	IPR001190	SRCR domain
Agr013	1728	Pfam	PF00057	Low-density lipoprotein receptor domain class A	885	919	1.3e-06	IPR002172	Low-density lipoprotein (LDL) receptor class A repeat
Agr013	1728	Pfam	PF00057	Low-density lipoprotein receptor domain class A	1097	1132	2.1e-05	IPR002172	Low-density lipoprotein (LDL) receptor class A repeat
Agr013					1130	1139			TMhelix
Agr014	630	Pfam	PF00530	Scavenger receptor cysteine-rich domain	92	181	1e-26	IPR001190	SRCR domain
Agr014	630	Pfam	PF00530	Scavenger receptor cysteine-rich domain	240	329	3.1e-17	IPR001190	SRCR domain
Agr015	1488	Pfam	PF00089	Trypsin	245	393	6.1e-15	IPR001254	Serine proteases, trypsin domain
Agr015	1488	Pfam	PF00629	MAM domain, meprin/A5/mu	514	676	4.7e-12	IPR000998	MAM domain
Agr015	1488	Pfam	PF00629	MAM domain, meprin/A5/mu	720	880	5.5e-20	IPR000998	MAM domain
Agr015	1488	Pfam	PF00057	Low-density lipoprotein receptor domain class A	885	921	2.1e-09	IPR002172	Low-density lipoprotein (LDL) receptor class A repeat
Agr015	1488	Pfam	PF00530	Scavenger receptor cysteine-rich domain	932	1050	1.3e-16	IPR001190	SRCR domain
Agr015	1488	Pfam	PF00530	Scavenger receptor cysteine-rich domain	1074	1163	1e-27	IPR001190	SRCR domain
Agr015	1488	Pfam	PF00530	Scavenger receptor cysteine-rich domain	1185	1275	9.9e-19	IPR001190	SRCR domain
Agr016	262	Pfam	PF00530	Scavenger receptor cysteine-rich domain	59	150	2.3e-23	IPR001190	SRCR domain
Agr017	386	Pfam	PF00530	Scavenger receptor cysteine-rich domain	84	178	1.6e-21	IPR001190	SRCR domain
Agr017	386	Pfam	PF00530	Scavenger receptor cysteine-rich domain	186	279	1.8e-22	IPR001190	SRCR domain
Agr017	386	Pfam	PF00530	Scavenger receptor cysteine-rich domain	290	384	1.1e-26	IPR001190	SRCR domain
Agr018					1	21			signal
Agr018	2761	Pfam	PF00530	Scavenger receptor cysteine-rich domain	34	129	1.1e-25	IPR001190	SRCR domain
Agr018	2761	Pfam	PF00530	Scavenger receptor cysteine-rich domain	142	240	6.6e-27	IPR001190	SRCR domain
Agr018	2761	Pfam	PF00530	Scavenger receptor cysteine-rich domain	255	348	5.8e-22	IPR001190	SRCR domain
Agr018	2761	Pfam	PF00530	Scavenger receptor cysteine-rich domain	361	467	7.2e-27	IPR001190	SRCR domain
Agr018	2761	Pfam	PF00530	Scavenger receptor cysteine-rich domain	482	577	6.8e-26	IPR001190	SRCR domain
Agr018	2761	Pfam	PF00530	Scavenger receptor cysteine-rich domain	592	695	3.3e-28	IPR001190	SRCR domain
Agr018	2761	Pfam	PF00530	Scavenger receptor cysteine-rich domain	706	807	5.4e-23	IPR001190	SRCR domain
Agr018	2761	Pfam	PF00530	Scavenger receptor cysteine-rich domain	816	912	3.1e-24	IPR001190	SRCR domain
Agr018	2761	Pfam	PF00530	Scavenger receptor cysteine-rich domain	927	1023	4.9e-24	IPR001190	SRCR domain
Agr018	2761	Pfam	PF00530	Scavenger receptor cysteine-rich domain	1036	1133	2.9e-26	IPR001190	SRCR domain
Agr018	2761	Pfam	PF00530	Scavenger receptor cysteine-rich domain	1148	1193	4.5e-11	IPR001190	SRCR domain
Agr018	2761	Pfam	PF00530	Scavenger receptor cysteine-rich domain	1207	1285	6.5e-11	IPR001190	SRCR domain
Agr018	2761	Pfam	PF00530	Scavenger receptor cysteine-rich domain	1299	1396	4.6e-24	IPR001190	SRCR domain
Agr018	2761	Pfam	PF00530	Scavenger receptor cysteine-rich domain	1410	1507	9.4e-27	IPR001190	SRCR domain
Agr018	2761	Pfam	PF00530	Scavenger receptor cysteine-rich domain	1520	1615	4.5e-24	IPR001190	SRCR domain
Agr018	2761	Pfam	PF00530	Scavenger receptor cysteine-rich domain	1634	1731	1.5e-25	IPR001190	SRCR domain
Agr018	2761	Pfam	PF00530	Scavenger receptor cysteine-rich domain	1742	1839	3e-26	IPR001190	SRCR domain
Agr018	2761	Pfam	PF00530	Scavenger receptor cysteine-rich domain	1871	1968	6.5e-24	IPR001190	SRCR domain
Agr018	2761	Pfam	PF00058	Low-density lipoprotein receptor repeat class B	2107	2144	5.2e-10	IPR000033	LDLR class B repeat
Agr018	2761	Pfam	PF00058	Low-density lipoprotein receptor repeat class B	2149	2177	0.00023	IPR000033	LDLR class B repeat
Agr018	2761	Pfam	PF02494	HYR domain	2238	2316	6.7e-16	IPR003410	HYR domain
Agr018	2761	Pfam	PF00084	Sushi repeat (SCR repeat)	2447	2502	1.8e-05	IPR000436	Sushi/SCR/CCP domain
Agr018	2761	Pfam	PF00084	Sushi repeat (SCR repeat)	2508	2564	7.1e-06	IPR000436	Sushi/SCR/CCP domain
Agr018					2702	2722			TMhelix
Agr019					48	65			TMhelix
Agr019	1786	Pfam	PF00057	Low-density lipoprotein receptor domain class A	195	230	6.9e-08	IPR002172	Low-density lipoprotein (LDL) receptor class A repeat
Agr019	1786	Pfam	PF00057	Low-density lipoprotein receptor domain class A	288	325	6.2e-10	IPR002172	Low-density lipoprotein (LDL) receptor class A repeat
Agr019	1786	Pfam	PF00530	Scavenger receptor cysteine-rich domain	348	441	1.8e-19	IPR001190	SRCR domain
Agr019	1786	Pfam	PF00530	Scavenger receptor cysteine-rich domain	451	539	2.8e-18	IPR001190	SRCR domain
Agr019	1786	Pfam	PF00057	Low-density lipoprotein receptor domain class A	602	638	1.4e-08	IPR002172	Low-density lipoprotein (LDL) receptor class A repeat
Agr019	1786	Pfam	PF00089	Trypsin	762	997	7.5e-42	IPR001254	Serine proteases, trypsin domain
Agr019	1786	Pfam	PF00629	MAM domain, meprin/A5/mu	1042	1182	7.7e-07	IPR000998	MAM domain
Agr019	1786	Pfam	PF00057	Low-density lipoprotein receptor domain class A	1185	1222	4.6e-06	IPR002172	Low-density lipoprotein (LDL) receptor class A repeat
Agr019	1786	Pfam	PF00092	von Willebrand factor type A domain	1272	1426	1.9e-24	IPR002035	von Willebrand factor, type A
Agr019	1786	Pfam	PF00530	Scavenger receptor cysteine-rich domain	1631	1710	3.1e-09	IPR001190	SRCR domain
Agr019	1786	Pfam	PF00530	Scavenger receptor cysteine-rich domain	1746	1785	2.5e-10	IPR001190	SRCR domain
Agr020	104	Pfam	PF00530	Scavenger receptor cysteine-rich domain	60	100	1.5e-11	IPR001190	SRCR domain
Agr021					1	33			signal
Agr021	111	Pfam	PF00530	Scavenger receptor cysteine-rich domain	42	99	2.9e-13	IPR001190	SRCR domain
Agr022					1	27			signal
Agr022	3175	Pfam	PF00530	Scavenger receptor cysteine-rich domain	157	256	2.9e-13	IPR001190	SRCR domain
Agr022	3175	Pfam	PF00530	Scavenger receptor cysteine-rich domain	1014	1113	6.7e-17	IPR001190	SRCR domain
Agr022	3175	Pfam	PF00530	Scavenger receptor cysteine-rich domain	1823	1931	1.4e-11	IPR001190	SRCR domain
Agr022					2617	2635			TMhelix
Agr023					1	10			signal
Agr023	3809	Pfam	PF00754	F5/8 type C domain	133	243	2.4e-13	IPR000421	Coagulation factor 5/8 C-terminal domain
Agr023	3809	Pfam	PF13229	Right handed beta helix region	1506	1637	1.7e-06	IPR039448	Right handed beta helix domain
Agr023	3809	Pfam	PF00530	Scavenger receptor cysteine-rich domain	2078	2170	5.5e-20	IPR001190	SRCR domain
Agr023	3809	Pfam	PF13229	Right handed beta helix region	2761	2872	1.9e-06	IPR039448	Right handed beta helix domain
Agr023	3809	Pfam	PF00530	Scavenger receptor cysteine-rich domain	3263	3355	7.7e-20	IPR001190	SRCR domain
Agr024					1	23			signal
Agr024	556	Pfam	PF00530	Scavenger receptor cysteine-rich domain	152	242	1.2e-16	IPR001190	SRCR domain
Agr024	556	Pfam	PF00530	Scavenger receptor cysteine-rich domain	305	394	1.4e-11	IPR001190	SRCR domain
Agr024	556	Pfam	PF00530	Scavenger receptor cysteine-rich domain	405	503	1.9e-22	IPR001190	SRCR domain
Agr024	556	Pfam	PF00530	Scavenger receptor cysteine-rich domain	516	555	1.4e-08	IPR001190	SRCR domain
Agr025					1	24			signal
Agr025	646	Pfam	PF00530	Scavenger receptor cysteine-rich domain	123	217	9.2e-20	IPR001190	SRCR domain
Agr025	646	Pfam	PF00530	Scavenger receptor cysteine-rich domain	238	325	8.3e-07	IPR001190	SRCR domain
Agr025	646	Pfam	PF00530	Scavenger receptor cysteine-rich domain	336	434	3.2e-23	IPR001190	SRCR domain
Agr025	646	Pfam	PF00530	Scavenger receptor cysteine-rich domain	447	516	9.3e-13	IPR001190	SRCR domain
Agr025					554	569			TMhelix
Agr026	3028	Pfam	PF00530	Scavenger receptor cysteine-rich domain	10	105	1.7e-19	IPR001190	SRCR domain
Agr026	3028	Pfam	PF00530	Scavenger receptor cysteine-rich domain	114	209	3.9e-15	IPR001190	SRCR domain
Agr026	3028	Pfam	PF00530	Scavenger receptor cysteine-rich domain	232	319	2.8e-16	IPR001190	SRCR domain
Agr026	3028	Pfam	PF00530	Scavenger receptor cysteine-rich domain	335	394	2.1e-08	IPR001190	SRCR domain
Agr026	3028	Pfam	PF00530	Scavenger receptor cysteine-rich domain	403	494	7.3e-12	IPR001190	SRCR domain
Agr026	3028	Pfam	PF00530	Scavenger receptor cysteine-rich domain	513	604	9.1e-17	IPR001190	SRCR domain
Agr026	3028	Pfam	PF00530	Scavenger receptor cysteine-rich domain	616	712	1.9e-18	IPR001190	SRCR domain
Agr026	3028	Pfam	PF00530	Scavenger receptor cysteine-rich domain	726	817	2.2e-14	IPR001190	SRCR domain
Agr026	3028	Pfam	PF00530	Scavenger receptor cysteine-rich domain	836	919	6.5e-17	IPR001190	SRCR domain
Agr026	3028	Pfam	PF00530	Scavenger receptor cysteine-rich domain	939	1036	3.7e-24	IPR001190	SRCR domain
Agr026	3028	Pfam	PF00530	Scavenger receptor cysteine-rich domain	1047	1136	1.9e-06	IPR001190	SRCR domain
Agr026	3028	Pfam	PF00530	Scavenger receptor cysteine-rich domain	1156	1250	3.8e-22	IPR001190	SRCR domain
Agr026	3028	Pfam	PF00530	Scavenger receptor cysteine-rich domain	1264	1359	8.7e-19	IPR001190	SRCR domain
Agr026	3028	Pfam	PF00530	Scavenger receptor cysteine-rich domain	1367	1461	8.9e-16	IPR001190	SRCR domain
Agr026	3028	Pfam	PF00530	Scavenger receptor cysteine-rich domain	1481	1561	1e-11	IPR001190	SRCR domain
Agr026	3028	Pfam	PF00530	Scavenger receptor cysteine-rich domain	1589	1686	6.8e-23	IPR001190	SRCR domain
Agr026	3028	Pfam	PF00530	Scavenger receptor cysteine-rich domain	1698	1786	2.5e-18	IPR001190	SRCR domain
Agr026	3028	Pfam	PF00530	Scavenger receptor cysteine-rich domain	1804	1900	5.3e-19	IPR001190	SRCR domain
Agr026	3028	Pfam	PF00530	Scavenger receptor cysteine-rich domain	1912	2010	7.2e-23	IPR001190	SRCR domain
Agr026	3028	Pfam	PF00530	Scavenger receptor cysteine-rich domain	2018	2113	2.1e-08	IPR001190	SRCR domain
Agr026	3028	Pfam	PF00530	Scavenger receptor cysteine-rich domain	2133	2229	2.4e-12	IPR001190	SRCR domain
Agr026	3028	Pfam	PF00530	Scavenger receptor cysteine-rich domain	2243	2348	3e-20	IPR001190	SRCR domain
Agr026	3028	Pfam	PF00530	Scavenger receptor cysteine-rich domain	2357	2449	3.7e-10	IPR001190	SRCR domain
Agr026	3028	Pfam	PF00530	Scavenger receptor cysteine-rich domain	2470	2560	1.7e-16	IPR001190	SRCR domain
Agr026	3028	Pfam	PF00530	Scavenger receptor cysteine-rich domain	2572	2671	2e-22	IPR001190	SRCR domain
Agr026	3028	Pfam	PF00530	Scavenger receptor cysteine-rich domain	2684	2782	5e-26	IPR001190	SRCR domain
Agr026					2882	2903			TMhelix
Agr027	1999	Pfam	PF00089	Trypsin	40	265	3.3e-13	IPR001254	Serine proteases, trypsin domain
Agr027	1999	Pfam	PF00629	MAM domain, meprin/A5/mu	303	451	1.1e-13	IPR000998	MAM domain
Agr027	1999	Pfam	PF00629	MAM domain, meprin/A5/mu	494	642	5.6e-20	IPR000998	MAM domain
Agr027	1999	Pfam	PF00057	Low-density lipoprotein receptor domain class A	648	684	1.8e-06	IPR002172	Low-density lipoprotein (LDL) receptor class A repeat
Agr027	1999	Pfam	PF00530	Scavenger receptor cysteine-rich domain	784	877	3.7e-22	IPR001190	SRCR domain
Agr027	1999	Pfam	PF00057	Low-density lipoprotein receptor domain class A	880	916	1.1e-06	IPR002172	Low-density lipoprotein (LDL) receptor class A repeat
Agr027	1999	Pfam	PF00057	Low-density lipoprotein receptor domain class A	917	953	1.8e-09	IPR002172	Low-density lipoprotein (LDL) receptor class A repeat
Agr027	1999	Pfam	PF00089	Trypsin	1028	1249	9e-24	IPR001254	Serine proteases, trypsin domain
Agr027	1999	Pfam	PF00629	MAM domain, meprin/A5/mu	1293	1454	6.8e-18	IPR000998	MAM domain
Agr027	1999	Pfam	PF00629	MAM domain, meprin/A5/mu	1500	1661	8.2e-23	IPR000998	MAM domain
Agr027	1999	Pfam	PF00530	Scavenger receptor cysteine-rich domain	1714	1818	3.4e-17	IPR001190	SRCR domain
Agr027	1999	Pfam	PF00530	Scavenger receptor cysteine-rich domain	1840	1934	2.2e-24	IPR001190	SRCR domain
Agr027	1999	Pfam	PF00530	Scavenger receptor cysteine-rich domain	1956	1996	3.8e-10	IPR001190	SRCR domain
Agr028					84	104			TMhelix
Agr028	1858	Pfam	PF00629	MAM domain, meprin/A5/mu	359	463	1.5e-08	IPR000998	MAM domain
Agr028	1858	Pfam	PF00629	MAM domain, meprin/A5/mu	558	662	1.8e-13	IPR000998	MAM domain
Agr028	1858	Pfam	PF00530	Scavenger receptor cysteine-rich domain	831	925	2.6e-22	IPR001190	SRCR domain
Agr028	1858	Pfam	PF00057	Low-density lipoprotein receptor domain class A	1391	1425	6.9e-07	IPR002172	Low-density lipoprotein (LDL) receptor class A repeat
Agr028	1858	Pfam	PF00089	Trypsin	1602	1850	7.6e-50	IPR001254	Serine proteases, trypsin domain
Agr029					1	25			signal
Agr029	407	Pfam	PF00530	Scavenger receptor cysteine-rich domain	208	299	6.4e-28	IPR001190	SRCR domain
Agr029	407	Pfam	PF00530	Scavenger receptor cysteine-rich domain	308	399	1.2e-24	IPR001190	SRCR domain
Agr030					1	22			signal
Agr030	790	Pfam	PF00530	Scavenger receptor cysteine-rich domain	611	707	6.3e-16	IPR001190	SRCR domain
Agr030	790	Pfam	PF00530	Scavenger receptor cysteine-rich domain	720	762	1.2e-09	IPR001190	SRCR domain
Agr031					1	21			signal
Agr031	451	Pfam	PF00530	Scavenger receptor cysteine-rich domain	350	448	4.3e-23	IPR001190	SRCR domain
Agr032	2707	Pfam	PF13843	Transposase IS4	2	290	2.7e-62	IPR029526	PiggyBac transposable element-derived protein
Agr032					383	392			TMhelix
Agr032	2707	Pfam	PF00530	Scavenger receptor cysteine-rich domain	404	501	3.4e-23	IPR001190	SRCR domain
Agr032	2707	Pfam	PF13229	Right handed beta helix region	529	684	9.2e-07	IPR039448	Right handed beta helix domain
Agr032	2707	Pfam	PF07974	EGF-like domain	918	947	5.7e-05	IPR013111	EGF-like domain, extracellular
Agr032	2707	Pfam	PF01833	IPT/TIG domain	1041	1122	1.9e-07	IPR002909	IPT domain
Agr032					2650	2671			TMhelix
Agr033	1855	Pfam	PF00057	Low-density lipoprotein receptor domain class A	271	307	4.7e-06	IPR002172	Low-density lipoprotein (LDL) receptor class A repeat
Agr033	1855	Pfam	PF00089	Trypsin	381	495	7.2e-25	IPR001254	Serine proteases, trypsin domain
Agr033	1855	Pfam	PF00089	Trypsin	553	680	9.1e-17	IPR001254	Serine proteases, trypsin domain
Agr033	1855	Pfam	PF00629	MAM domain, meprin/A5/mu	855	1026	2.4e-13	IPR000998	MAM domain
Agr033	1855	Pfam	PF00057	Low-density lipoprotein receptor domain class A	1031	1067	3.8e-06	IPR002172	Low-density lipoprotein (LDL) receptor class A repeat
Agr033	1855	Pfam	PF00530	Scavenger receptor cysteine-rich domain	1081	1178	1.6e-09	IPR001190	SRCR domain
Agr033	1855	Pfam	PF00530	Scavenger receptor cysteine-rich domain	1196	1275	3.9e-18	IPR001190	SRCR domain
Agr033	1855	Pfam	PF00530	Scavenger receptor cysteine-rich domain	1296	1393	1.2e-13	IPR001190	SRCR domain
Agr033	1855	Pfam	PF00089	Trypsin	1449	1496	3.4e-06	IPR001254	Serine proteases, trypsin domain
Agr033	1855	Pfam	PF00629	MAM domain, meprin/A5/mu	1607	1759	7.3e-19	IPR000998	MAM domain
Agr034					1	22			signal
Agr034	608	Pfam	PF00530	Scavenger receptor cysteine-rich domain	48	147	2e-13	IPR001190	SRCR domain
Agr034	608	Pfam	PF00530	Scavenger receptor cysteine-rich domain	160	262	7.5e-21	IPR001190	SRCR domain
Agr034	608	Pfam	PF00530	Scavenger receptor cysteine-rich domain	274	358	7.8e-13	IPR001190	SRCR domain
Agr035					1	27			signal
Agr035	903	Pfam	PF00629	MAM domain, meprin/A5/mu	60	162	7.9e-09	IPR000998	MAM domain
Agr035	903	Pfam	PF00057	Low-density lipoprotein receptor domain class A	199	235	2e-07	IPR002172	Low-density lipoprotein (LDL) receptor class A repeat
Agr035	903	Pfam	PF00530	Scavenger receptor cysteine-rich domain	246	340	1.5e-09	IPR001190	SRCR domain
Agr035	903	Pfam	PF00530	Scavenger receptor cysteine-rich domain	361	452	2e-22	IPR001190	SRCR domain
Agr035	903	Pfam	PF00530	Scavenger receptor cysteine-rich domain	474	560	3.6e-19	IPR001190	SRCR domain
Agr035	903	Pfam	PF00057	Low-density lipoprotein receptor domain class A	563	599	1.1e-06	IPR002172	Low-density lipoprotein (LDL) receptor class A repeat
Agr035	903	Pfam	PF00057	Low-density lipoprotein receptor domain class A	602	637	1e-06	IPR002172	Low-density lipoprotein (LDL) receptor class A repeat
Agr035	903	Pfam	PF00089	Trypsin	742	862	1.4e-07	IPR001254	Serine proteases, trypsin domain
Agr036					1	15			signal
Agr036	3141	Pfam	PF00530	Scavenger receptor cysteine-rich domain	51	154	6.3e-25	IPR001190	SRCR domain
Agr036	3141	Pfam	PF00530	Scavenger receptor cysteine-rich domain	164	261	1.4e-22	IPR001190	SRCR domain
Agr036	3141	Pfam	PF00530	Scavenger receptor cysteine-rich domain	277	371	6.8e-24	IPR001190	SRCR domain
Agr036	3141	Pfam	PF00530	Scavenger receptor cysteine-rich domain	384	481	1.9e-27	IPR001190	SRCR domain
Agr036	3141	Pfam	PF00530	Scavenger receptor cysteine-rich domain	497	578	1.7e-19	IPR001190	SRCR domain
Agr036	3141	Pfam	PF00530	Scavenger receptor cysteine-rich domain	755	802	2.4e-12	IPR001190	SRCR domain
Agr036	3141	Pfam	PF00530	Scavenger receptor cysteine-rich domain	931	1026	3.1e-23	IPR001190	SRCR domain
Agr036	3141	Pfam	PF00530	Scavenger receptor cysteine-rich domain	1040	1131	2.3e-23	IPR001190	SRCR domain
Agr036	3141	Pfam	PF00530	Scavenger receptor cysteine-rich domain	1182	1279	1.4e-25	IPR001190	SRCR domain
Agr036	3141	Pfam	PF00530	Scavenger receptor cysteine-rich domain	1302	1389	4.7e-19	IPR001190	SRCR domain
Agr036	3141	Pfam	PF00530	Scavenger receptor cysteine-rich domain	1404	1514	6.6e-26	IPR001190	SRCR domain
Agr036	3141	Pfam	PF00530	Scavenger receptor cysteine-rich domain	1528	1633	6.7e-23	IPR001190	SRCR domain
Agr036	3141	Pfam	PF00530	Scavenger receptor cysteine-rich domain	1648	1745	4.8e-27	IPR001190	SRCR domain
Agr036	3141	Pfam	PF00530	Scavenger receptor cysteine-rich domain	1757	1853	4.7e-26	IPR001190	SRCR domain
Agr036	3141	Pfam	PF00530	Scavenger receptor cysteine-rich domain	1867	1963	3.3e-27	IPR001190	SRCR domain
Agr036	3141	Pfam	PF00530	Scavenger receptor cysteine-rich domain	1974	2069	5.6e-24	IPR001190	SRCR domain
Agr036	3141	Pfam	PF00530	Scavenger receptor cysteine-rich domain	2100	2198	5.5e-21	IPR001190	SRCR domain
Agr036	3141	Pfam	PF00058	Low-density lipoprotein receptor repeat class B	2358	2396	5e-09	IPR000033	LDLR class B repeat
Agr036	3141	Pfam	PF00058	Low-density lipoprotein receptor repeat class B	2400	2440	1e-11	IPR000033	LDLR class B repeat
Agr036	3141	Pfam	PF00058	Low-density lipoprotein receptor repeat class B	2444	2481	3.6e-05	IPR000033	LDLR class B repeat
Agr036	3141	Pfam	PF00084	Sushi repeat (SCR repeat)	2587	2631	4.4e-05	IPR000436	Sushi/SCR/CCP domain
Agr036	3141	Pfam	PF02494	HYR domain	2638	2717	4.7e-13	IPR003410	HYR domain
Agr036	3141	Pfam	PF00084	Sushi repeat (SCR repeat)	2789	2845	0.001	IPR000436	Sushi/SCR/CCP domain
Agr036	3141	Pfam	PF00084	Sushi repeat (SCR repeat)	2851	2906	3e-06	IPR000436	Sushi/SCR/CCP domain
Agr036	3141	Pfam	PF00084	Sushi repeat (SCR repeat)	2914	2969	0.00045	IPR000436	Sushi/SCR/CCP domain
Agr036	3141	Pfam	PF00084	Sushi repeat (SCR repeat)	2975	3031	5.6e-05	IPR000436	Sushi/SCR/CCP domain
Agr036					3064	3084			TMhelix
Agr037	1231	Pfam	PF00530	Scavenger receptor cysteine-rich domain	168	263	2.5e-24	IPR001190	SRCR domain
Agr037	1231	Pfam	PF00530	Scavenger receptor cysteine-rich domain	296	390	2.6e-22	IPR001190	SRCR domain
Agr037	1231	Pfam	PF00089	Trypsin	529	719	2.6e-21	IPR001254	Serine proteases, trypsin domain
Agr037	1231	Pfam	PF00057	Low-density lipoprotein receptor domain class A	930	966	1.8e-07	IPR002172	Low-density lipoprotein (LDL) receptor class A repeat
Agr037	1231	Pfam	PF00057	Low-density lipoprotein receptor domain class A	968	1004	2.7e-08	IPR002172	Low-density lipoprotein (LDL) receptor class A repeat
Agr037	1231	Pfam	PF00057	Low-density lipoprotein receptor domain class A	1003	1039	3.3e-06	IPR002172	Low-density lipoprotein (LDL) receptor class A repeat
Agr037	1231	Pfam	PF00057	Low-density lipoprotein receptor domain class A	1077	1112	1.4e-10	IPR002172	Low-density lipoprotein (LDL) receptor class A repeat
Agr037	1231	Pfam	PF00057	Low-density lipoprotein receptor domain class A	1114	1149	3.5e-07	IPR002172	Low-density lipoprotein (LDL) receptor class A repeat
Agr038					1	29			signal
Agr038	654	Pfam	PF00530	Scavenger receptor cysteine-rich domain	40	131	2.1e-15	IPR001190	SRCR domain
Agr038	654	Pfam	PF00530	Scavenger receptor cysteine-rich domain	142	242	1.8e-13	IPR001190	SRCR domain
Agr038	654	Pfam	PF00530	Scavenger receptor cysteine-rich domain	250	343	2.3e-10	IPR001190	SRCR domain
Agr038	654	Pfam	PF00530	Scavenger receptor cysteine-rich domain	357	452	1.4e-15	IPR001190	SRCR domain
Agr038	654	Pfam	PF00530	Scavenger receptor cysteine-rich domain	465	560	1.6e-13	IPR001190	SRCR domain
Agr038					576	596			TMhelix
Agr039					1	13			signal
Agr039	1209	Pfam	PF00530	Scavenger receptor cysteine-rich domain	207	299	4.4e-13	IPR001190	SRCR domain
Agr039	1209	Pfam	PF00530	Scavenger receptor cysteine-rich domain	311	410	6.5e-13	IPR001190	SRCR domain
Agr039	1209	Pfam	PF00530	Scavenger receptor cysteine-rich domain	421	518	8.6e-16	IPR001190	SRCR domain
Agr039	1209	Pfam	PF00530	Scavenger receptor cysteine-rich domain	555	634	3.1e-08	IPR001190	SRCR domain
Agr039	1209	Pfam	PF00530	Scavenger receptor cysteine-rich domain	651	742	2.2e-17	IPR001190	SRCR domain
Agr039					754	775			TMhelix
Agr040					1	22			signal
Agr040	1155	Pfam	PF00530	Scavenger receptor cysteine-rich domain	101	197	1.8e-21	IPR001190	SRCR domain
Agr040	1155	Pfam	PF00059	Lectin C-type domain	223	346	2.4e-09	IPR001304	C-type lectin-like
Agr040	1155	Pfam	PF00051	Kringle domain	357	431	1.6e-19	IPR000001	Kringle
Agr040	1155	Pfam	PF00057	Low-density lipoprotein receptor domain class A	458	494	2.6e-09	IPR002172	Low-density lipoprotein (LDL) receptor class A repeat
Agr040	1155	Pfam	PF00024	PAN domain	518	574	3.7e-10	IPR003609	PAN/Apple domain
Agr040	1155	Pfam	PF00057	Low-density lipoprotein receptor domain class A	581	616	1.1e-07	IPR002172	Low-density lipoprotein (LDL) receptor class A repeat
Agr040	1155	Pfam	PF00530	Scavenger receptor cysteine-rich domain	627	724	9.1e-30	IPR001190	SRCR domain
Agr040	1155	Pfam	PF00057	Low-density lipoprotein receptor domain class A	729	763	2.6e-10	IPR002172	Low-density lipoprotein (LDL) receptor class A repeat
Agr040	1155	Pfam	PF00530	Scavenger receptor cysteine-rich domain	770	863	5e-26	IPR001190	SRCR domain
Agr040	1155	Pfam	PF00089	Trypsin	916	1147	9.3e-63	IPR001254	Serine proteases, trypsin domain
Agr041					1	32			signal
Agr041	969	Pfam	PF00530	Scavenger receptor cysteine-rich domain	157	243	2.7e-13	IPR001190	SRCR domain
Agr041	969	Pfam	PF00530	Scavenger receptor cysteine-rich domain	255	356	7.6e-22	IPR001190	SRCR domain
Agr041	969	Pfam	PF00530	Scavenger receptor cysteine-rich domain	366	444	1.2e-07	IPR001190	SRCR domain
Agr041	969	Pfam	PF00530	Scavenger receptor cysteine-rich domain	472	565	8.9e-17	IPR001190	SRCR domain
Agr041	969	Pfam	PF00530	Scavenger receptor cysteine-rich domain	578	673	1.1e-21	IPR001190	SRCR domain
Agr041					690	710			TMhelix
Agr042					1	32			signal
Agr042	522	Pfam	PF00530	Scavenger receptor cysteine-rich domain	45	141	3.5e-22	IPR001190	SRCR domain
Agr042	522	Pfam	PF00100	Zona pellucida-like domain	177	421	3.9e-34	IPR001507	Zona pellucida domain
Agr042					490	511			TMhelix
Agr043					1	11			signal
Agr043	856	Pfam	PF00530	Scavenger receptor cysteine-rich domain	206	297	1.9e-12	IPR001190	SRCR domain
Agr043	856	Pfam	PF00530	Scavenger receptor cysteine-rich domain	309	409	2.1e-12	IPR001190	SRCR domain
Agr043	856	Pfam	PF00530	Scavenger receptor cysteine-rich domain	422	514	7e-16	IPR001190	SRCR domain
Agr043	856	Pfam	PF00530	Scavenger receptor cysteine-rich domain	529	625	1.5e-13	IPR001190	SRCR domain
Agr043	856	Pfam	PF00530	Scavenger receptor cysteine-rich domain	638	735	6.7e-16	IPR001190	SRCR domain
Agr043					746	766			TMhelix
Agr044					1	26			signal
Agr044	865	Pfam	PF00530	Scavenger receptor cysteine-rich domain	36	124	9e-09	IPR001190	SRCR domain
Agr044	865	Pfam	PF00530	Scavenger receptor cysteine-rich domain	358	450	6.5e-08	IPR001190	SRCR domain
Agr044	865	Pfam	PF00530	Scavenger receptor cysteine-rich domain	459	553	2.3e-15	IPR001190	SRCR domain
Agr044	865	Pfam	PF00530	Scavenger receptor cysteine-rich domain	570	666	4.2e-18	IPR001190	SRCR domain
Agr044	865	Pfam	PF00530	Scavenger receptor cysteine-rich domain	688	778	1e-15	IPR001190	SRCR domain
Agr044					800	822			TMhelix
Agr045					1	25			signal
Agr045	4109	Pfam	PF00754	F5/8 type C domain	28	127	1.4e-15	IPR000421	Coagulation factor 5/8 C-terminal domain
Agr045	4109	Pfam	PF13229	Right handed beta helix region	385	522	4.7e-10	IPR039448	Right handed beta helix domain
Agr045	4109	Pfam	PF00530	Scavenger receptor cysteine-rich domain	1220	1318	6.6e-26	IPR001190	SRCR domain
Agr046	632	Pfam	PF00530	Scavenger receptor cysteine-rich domain	242	281	2.8e-06	IPR001190	SRCR domain
Agr046	632	Pfam	PF00530	Scavenger receptor cysteine-rich domain	315	413	4.3e-21	IPR001190	SRCR domain
Agr046	632	Pfam	PF00530	Scavenger receptor cysteine-rich domain	426	523	1.1e-16	IPR001190	SRCR domain
Agr046					565	585			TMhelix
Agr047	1022	Pfam	PF00530	Scavenger receptor cysteine-rich domain	127	173	1.5e-10	IPR001190	SRCR domain
Agr047	1022	Pfam	PF00530	Scavenger receptor cysteine-rich domain	192	303	1.8e-23	IPR001190	SRCR domain
Agr047	1022	Pfam	PF00530	Scavenger receptor cysteine-rich domain	325	410	1.7e-19	IPR001190	SRCR domain
Agr047	1022	Pfam	PF00530	Scavenger receptor cysteine-rich domain	419	464	1.3e-07	IPR001190	SRCR domain
Agr047	1022	Pfam	PF00530	Scavenger receptor cysteine-rich domain	483	577	7.6e-22	IPR001190	SRCR domain
Agr047	1022	Pfam	PF00057	Low-density lipoprotein receptor domain class A	644	678	1.3e-06	IPR002172	Low-density lipoprotein (LDL) receptor class A repeat
Agr047	1022	Pfam	PF00089	Trypsin	789	1015	1.2e-51	IPR001254	Serine proteases, trypsin domain
Agr048					1	48			signal
Agr048	324	Pfam	PF00530	Scavenger receptor cysteine-rich domain	97	181	8.9e-13	IPR001190	SRCR domain
Agr049					1	42			signal
Agr049	1409	Pfam	PF01823	MAC/Perforin domain	361	570	4e-19	IPR020864	Membrane attack complex component/perforin (MACPF) domain
Agr049	1409	Pfam	PF00530	Scavenger receptor cysteine-rich domain	1103	1197	2.8e-23	IPR001190	SRCR domain
Agr049	1409	Pfam	PF00530	Scavenger receptor cysteine-rich domain	1209	1300	1.7e-21	IPR001190	SRCR domain
Agr049	1409	Pfam	PF00530	Scavenger receptor cysteine-rich domain	1310	1407	3.3e-25	IPR001190	SRCR domain
Agr050					87	107			TMhelix
Agr050	1831	Pfam	PF01390	SEA domain	137	207	7e-11	IPR000082	SEA domain
Agr050	1831	Pfam	PF00057	Low-density lipoprotein receptor domain class A	285	322	2.5e-12	IPR002172	Low-density lipoprotein (LDL) receptor class A repeat
Agr050	1831	Pfam	PF00057	Low-density lipoprotein receptor domain class A	372	409	2.1e-07	IPR002172	Low-density lipoprotein (LDL) receptor class A repeat
Agr050	1831	Pfam	PF00089	Trypsin	521	754	1e-48	IPR001254	Serine proteases, trypsin domain
Agr050	1831	Pfam	PF00629	MAM domain, meprin/A5/mu	800	956	2.1e-17	IPR000998	MAM domain
Agr050	1831	Pfam	PF00629	MAM domain, meprin/A5/mu	1013	1190	3.9e-14	IPR000998	MAM domain
Agr050	1831	Pfam	PF00530	Scavenger receptor cysteine-rich domain	1210	1300	5.4e-21	IPR001190	SRCR domain
Agr050	1831	Pfam	PF00530	Scavenger receptor cysteine-rich domain	1318	1408	1.7e-15	IPR001190	SRCR domain
Agr050	1831	Pfam	PF00057	Low-density lipoprotein receptor domain class A	1411	1447	3.4e-07	IPR002172	Low-density lipoprotein (LDL) receptor class A repeat
Agr050	1831	Pfam	PF00057	Low-density lipoprotein receptor domain class A	1450	1485	3.4e-08	IPR002172	Low-density lipoprotein (LDL) receptor class A repeat
Agr050	1831	Pfam	PF00089	Trypsin	1599	1753	1.8e-09	IPR001254	Serine proteases, trypsin domain
Agr051					1	21			signal
Agr051	606	Pfam	PF00530	Scavenger receptor cysteine-rich domain	35	121	8.4e-13	IPR001190	SRCR domain
Agr051	606	Pfam	PF00530	Scavenger receptor cysteine-rich domain	150	250	1.5e-15	IPR001190	SRCR domain
Agr051	606	Pfam	PF00530	Scavenger receptor cysteine-rich domain	263	359	4.2e-12	IPR001190	SRCR domain
Agr051	606	Pfam	PF08205	CD80-like C2-set immunoglobulin domain	477	550	2.7e-05	IPR013162	CD80-like, immunoglobulin C2-set
Agr052	1724	Pfam	PF00629	MAM domain, meprin/A5/mu	4	127	1.8e-14	IPR000998	MAM domain
Agr052	1724	Pfam	PF00057	Low-density lipoprotein receptor domain class A	131	165	9.2e-08	IPR002172	Low-density lipoprotein (LDL) receptor class A repeat
Agr052	1724	Pfam	PF00530	Scavenger receptor cysteine-rich domain	372	417	2.3e-09	IPR001190	SRCR domain
Agr052	1724	Pfam	PF00530	Scavenger receptor cysteine-rich domain	500	593	2.1e-20	IPR001190	SRCR domain
Agr052	1724	Pfam	PF00057	Low-density lipoprotein receptor domain class A	634	669	2.8e-10	IPR002172	Low-density lipoprotein (LDL) receptor class A repeat
Agr052	1724	Pfam	PF00089	Trypsin	796	984	1.8e-06	IPR001254	Serine proteases, trypsin domain
Agr052	1724	Pfam	PF00629	MAM domain, meprin/A5/mu	994	1158	1.9e-07	IPR000998	MAM domain
Agr052	1724	Pfam	PF00057	Low-density lipoprotein receptor domain class A	1162	1196	1.2e-10	IPR002172	Low-density lipoprotein (LDL) receptor class A repeat
Agr052	1724	Pfam	PF00629	MAM domain, meprin/A5/mu	1202	1350	3.5e-12	IPR000998	MAM domain
Agr052	1724	Pfam	PF00057	Low-density lipoprotein receptor domain class A	1356	1392	8.8e-09	IPR002172	Low-density lipoprotein (LDL) receptor class A repeat
Agr052	1724	Pfam	PF00530	Scavenger receptor cysteine-rich domain	1403	1496	1.6e-15	IPR001190	SRCR domain
Agr052	1724	Pfam	PF00530	Scavenger receptor cysteine-rich domain	1514	1607	8.4e-27	IPR001190	SRCR domain
Agr052	1724	Pfam	PF00530	Scavenger receptor cysteine-rich domain	1630	1723	6.5e-19	IPR001190	SRCR domain
Agr053					1	21			signal
Agr053	842	Pfam	PF00530	Scavenger receptor cysteine-rich domain	29	128	2.6e-24	IPR001190	SRCR domain
Agr053	842	Pfam	PF00530	Scavenger receptor cysteine-rich domain	167	266	1.5e-17	IPR001190	SRCR domain
Agr053	842	Pfam	PF00100	Zona pellucida-like domain	283	527	9e-34	IPR001507	Zona pellucida domain
Agr054					1	25			signal
Agr054	1514	Pfam	PF01823	MAC/Perforin domain	344	576	4e-17	IPR020864	Membrane attack complex component/perforin (MACPF) domain
Agr054	1514	Pfam	PF00530	Scavenger receptor cysteine-rich domain	1423	1513	4.9e-21	IPR001190	SRCR domain
Apl001					1	23			signal
Apl001	1259	Pfam	PF00530	Scavenger receptor cysteine-rich domain	423	517	3.5e-27	IPR001190	SRCR domain
Apl001	1259	Pfam	PF00530	Scavenger receptor cysteine-rich domain	540	634	5e-27	IPR001190	SRCR domain
Apl002					1	29			signal
Apl002	1327	Pfam	PF00530	Scavenger receptor cysteine-rich domain	36	133	5.6e-28	IPR001190	SRCR domain
Apl002	1327	Pfam	PF00530	Scavenger receptor cysteine-rich domain	140	236	1.5e-28	IPR001190	SRCR domain
Apl002	1327	Pfam	PF00530	Scavenger receptor cysteine-rich domain	243	339	8.1e-27	IPR001190	SRCR domain
Apl002	1327	Pfam	PF00530	Scavenger receptor cysteine-rich domain	347	442	4.6e-28	IPR001190	SRCR domain
Apl002	1327	Pfam	PF00530	Scavenger receptor cysteine-rich domain	452	548	1.6e-28	IPR001190	SRCR domain
Apl002	1327	Pfam	PF00530	Scavenger receptor cysteine-rich domain	556	651	1.1e-27	IPR001190	SRCR domain
Apl002	1327	Pfam	PF00008	EGF-like domain	657	685	3.8e-06	IPR000742	EGF-like domain
Apl002	1327	Pfam	PF00084	Sushi repeat (SCR repeat)	714	762	1.3e-09	IPR000436	Sushi/SCR/CCP domain
Apl002	1327	Pfam	PF00008	EGF-like domain	767	796	1.5e-06	IPR000742	EGF-like domain
Apl002	1327	Pfam	PF00084	Sushi repeat (SCR repeat)	804	861	1.1e-08	IPR000436	Sushi/SCR/CCP domain
Apl002	1327	Pfam	PF00008	EGF-like domain	866	894	1e-07	IPR000742	EGF-like domain
Apl002	1327	Pfam	PF00084	Sushi repeat (SCR repeat)	917	960	3.9e-08	IPR000436	Sushi/SCR/CCP domain
Apl002	1327	Pfam	PF00008	EGF-like domain	965	994	6.5e-05	IPR000742	EGF-like domain
Apl002	1327	Pfam	PF00084	Sushi repeat (SCR repeat)	1006	1059	3.3e-07	IPR000436	Sushi/SCR/CCP domain
Apl002	1327	Pfam	PF00008	EGF-like domain	1064	1092	8.6e-07	IPR000742	EGF-like domain
Apl002	1327	Pfam	PF00084	Sushi repeat (SCR repeat)	1117	1158	1.3e-06	IPR000436	Sushi/SCR/CCP domain
Apl002	1327	Pfam	PF12661	Human growth factor-like EGF	1168	1186	0.017	IPR013032	EGF-like, conserved site
Apl002					1212	1235			TMhelix
Apl003					1	27			signal
Apl003	862	Pfam	PF00530	Scavenger receptor cysteine-rich domain	34	128	3.9e-27	IPR001190	SRCR domain
Apl003	862	Pfam	PF00530	Scavenger receptor cysteine-rich domain	136	232	3e-28	IPR001190	SRCR domain
Apl003	862	Pfam	PF00530	Scavenger receptor cysteine-rich domain	239	335	1.2e-27	IPR001190	SRCR domain
Apl003	862	Pfam	PF00530	Scavenger receptor cysteine-rich domain	370	465	2.5e-29	IPR001190	SRCR domain
Apl003	862	Pfam	PF00530	Scavenger receptor cysteine-rich domain	475	570	8.1e-28	IPR001190	SRCR domain
Apl003	862	Pfam	PF00008	EGF-like domain	575	605	7.5e-06	IPR000742	EGF-like domain
Apl003	862	Pfam	PF00084	Sushi repeat (SCR repeat)	624	669	1.1e-08	IPR000436	Sushi/SCR/CCP domain
Apl003	862	Pfam	PF00008	EGF-like domain	674	703	1.7e-05	IPR000742	EGF-like domain
Apl003	862	Pfam	PF00084	Sushi repeat (SCR repeat)	720	765	4.4e-08	IPR000436	Sushi/SCR/CCP domain
Apl003					782	802			TMhelix
Apl004					1	40			signal
Apl004	563	Pfam	PF00530	Scavenger receptor cysteine-rich domain	52	151	9e-25	IPR001190	SRCR domain
Apl004	563	Pfam	PF00530	Scavenger receptor cysteine-rich domain	165	263	4.5e-24	IPR001190	SRCR domain
Apl004	563	Pfam	PF00530	Scavenger receptor cysteine-rich domain	278	373	2.8e-26	IPR001190	SRCR domain
Apl004					395	413			TMhelix
Apl005					1	17			signal
Apl005	407	Pfam	PF00530	Scavenger receptor cysteine-rich domain	25	122	1.5e-15	IPR001190	SRCR domain
Apl005	407	Pfam	PF00530	Scavenger receptor cysteine-rich domain	142	240	2.2e-23	IPR001190	SRCR domain
Apl005	407	Pfam	PF00530	Scavenger receptor cysteine-rich domain	252	345	1.4e-13	IPR001190	SRCR domain
Apl005					372	392			TMhelix
Apl006					1	21			signal
Apl006	421	Pfam	PF00530	Scavenger receptor cysteine-rich domain	32	126	1.2e-28	IPR001190	SRCR domain
Apl006	421	Pfam	PF00530	Scavenger receptor cysteine-rich domain	140	235	8.2e-29	IPR001190	SRCR domain
Apl006					250	259			TMhelix
Apl007					1	29			signal
Apl007	738	Pfam	PF00530	Scavenger receptor cysteine-rich domain	45	145	3.2e-11	IPR001190	SRCR domain
Apl007	738	Pfam	PF00041	Fibronectin type III domain	275	362	3.7e-08	IPR003961	Fibronectin type III
Apl007	738	Pfam	PF00041	Fibronectin type III domain	381	463	3.3e-06	IPR003961	Fibronectin type III
Apl007	738	Pfam	PF00089	Trypsin	493	729	1.8e-58	IPR001254	Serine proteases, trypsin domain
Apl008					1	23			signal
Apl008	400	Pfam	PF00530	Scavenger receptor cysteine-rich domain	35	137	7.7e-14	IPR001190	SRCR domain
Apl009					1	19			signal
Apl009	370	Pfam	PF00530	Scavenger receptor cysteine-rich domain	37	133	9.5e-23	IPR001190	SRCR domain
Apl009	370	Pfam	PF00530	Scavenger receptor cysteine-rich domain	144	247	1.5e-27	IPR001190	SRCR domain
Apl009					263	280			TMhelix
Apl010					1	39			signal
Apl010	507	Pfam	PF00530	Scavenger receptor cysteine-rich domain	56	141	1.2e-15	IPR001190	SRCR domain
Apl010	507	Pfam	PF00530	Scavenger receptor cysteine-rich domain	153	265	1.1e-12	IPR001190	SRCR domain
Apl010	507	Pfam	PF00530	Scavenger receptor cysteine-rich domain	279	355	4.8e-12	IPR001190	SRCR domain
Apl010	507	Pfam	PF00530	Scavenger receptor cysteine-rich domain	394	482	1e-24	IPR001190	SRCR domain
Apl011					1	24			signal
Apl011	404	Pfam	PF00754	F5/8 type C domain	58	177	2.3e-21	IPR000421	Coagulation factor 5/8 C-terminal domain
Apl011	404	Pfam	PF00530	Scavenger receptor cysteine-rich domain	199	295	7.8e-19	IPR001190	SRCR domain
Apl011	404	Pfam	PF00530	Scavenger receptor cysteine-rich domain	305	402	1.2e-27	IPR001190	SRCR domain
Apl012					1	22			signal
Apl012	401	Pfam	PF00754	F5/8 type C domain	56	174	7e-21	IPR000421	Coagulation factor 5/8 C-terminal domain
Apl012	401	Pfam	PF00530	Scavenger receptor cysteine-rich domain	196	292	6.7e-17	IPR001190	SRCR domain
Apl012	401	Pfam	PF00530	Scavenger receptor cysteine-rich domain	302	399	6.3e-28	IPR001190	SRCR domain
Apl013					1	22			signal
Apl013	402	Pfam	PF00754	F5/8 type C domain	56	183	4.8e-21	IPR000421	Coagulation factor 5/8 C-terminal domain
Apl013	402	Pfam	PF00530	Scavenger receptor cysteine-rich domain	197	293	2.1e-18	IPR001190	SRCR domain
Apl013	402	Pfam	PF00530	Scavenger receptor cysteine-rich domain	303	400	2.8e-27	IPR001190	SRCR domain
Apl014					1	24			signal
Apl014	403	Pfam	PF00754	F5/8 type C domain	58	183	1.9e-22	IPR000421	Coagulation factor 5/8 C-terminal domain
Apl014	403	Pfam	PF00530	Scavenger receptor cysteine-rich domain	198	294	1.5e-18	IPR001190	SRCR domain
Apl014	403	Pfam	PF00530	Scavenger receptor cysteine-rich domain	304	401	2.3e-28	IPR001190	SRCR domain
Apl015					1	22			signal
Apl015	395	Pfam	PF00754	F5/8 type C domain	50	167	1.4e-20	IPR000421	Coagulation factor 5/8 C-terminal domain
Apl015	395	Pfam	PF00530	Scavenger receptor cysteine-rich domain	189	285	7.2e-16	IPR001190	SRCR domain
Apl015	395	Pfam	PF00530	Scavenger receptor cysteine-rich domain	297	393	1.8e-29	IPR001190	SRCR domain
Apl016					1	22			signal
Apl016	401	Pfam	PF00754	F5/8 type C domain	55	183	2.8e-17	IPR000421	Coagulation factor 5/8 C-terminal domain
Apl016	401	Pfam	PF00530	Scavenger receptor cysteine-rich domain	197	293	4.1e-18	IPR001190	SRCR domain
Apl016	401	Pfam	PF00530	Scavenger receptor cysteine-rich domain	303	400	2.7e-28	IPR001190	SRCR domain
Apl017					1	34			signal
Apl017	3046	Pfam	PF00530	Scavenger receptor cysteine-rich domain	68	162	2.9e-28	IPR001190	SRCR domain
Apl017	3046	Pfam	PF00530	Scavenger receptor cysteine-rich domain	175	272	2e-27	IPR001190	SRCR domain
Apl017	3046	Pfam	PF00530	Scavenger receptor cysteine-rich domain	279	375	1.8e-25	IPR001190	SRCR domain
Apl017	3046	Pfam	PF00530	Scavenger receptor cysteine-rich domain	381	478	2.4e-30	IPR001190	SRCR domain
Apl017	3046	Pfam	PF00530	Scavenger receptor cysteine-rich domain	487	583	3e-29	IPR001190	SRCR domain
Apl017	3046	Pfam	PF00530	Scavenger receptor cysteine-rich domain	592	688	7.8e-26	IPR001190	SRCR domain
Apl017	3046	Pfam	PF00530	Scavenger receptor cysteine-rich domain	694	792	1.7e-28	IPR001190	SRCR domain
Apl017	3046	Pfam	PF00530	Scavenger receptor cysteine-rich domain	798	894	6.9e-29	IPR001190	SRCR domain
Apl017	3046	Pfam	PF00530	Scavenger receptor cysteine-rich domain	905	999	6.7e-27	IPR001190	SRCR domain
Apl017	3046	Pfam	PF00530	Scavenger receptor cysteine-rich domain	1008	1103	1e-27	IPR001190	SRCR domain
Apl017	3046	Pfam	PF00530	Scavenger receptor cysteine-rich domain	1111	1207	9e-31	IPR001190	SRCR domain
Apl017	3046	Pfam	PF00530	Scavenger receptor cysteine-rich domain	1214	1311	3.6e-30	IPR001190	SRCR domain
Apl017	3046	Pfam	PF00530	Scavenger receptor cysteine-rich domain	1319	1417	1.1e-27	IPR001190	SRCR domain
Apl017	3046	Pfam	PF00530	Scavenger receptor cysteine-rich domain	1583	1679	3.9e-29	IPR001190	SRCR domain
Apl017	3046	Pfam	PF00530	Scavenger receptor cysteine-rich domain	1695	1789	2.4e-28	IPR001190	SRCR domain
Apl017	3046	Pfam	PF00530	Scavenger receptor cysteine-rich domain	1802	1899	4.7e-27	IPR001190	SRCR domain
Apl017	3046	Pfam	PF00530	Scavenger receptor cysteine-rich domain	1906	2002	9e-27	IPR001190	SRCR domain
Apl017	3046	Pfam	PF00530	Scavenger receptor cysteine-rich domain	2008	2105	3.9e-30	IPR001190	SRCR domain
Apl017	3046	Pfam	PF00530	Scavenger receptor cysteine-rich domain	2114	2210	5.2e-29	IPR001190	SRCR domain
Apl017	3046	Pfam	PF00530	Scavenger receptor cysteine-rich domain	2218	2315	2.1e-25	IPR001190	SRCR domain
Apl017	3046	Pfam	PF00530	Scavenger receptor cysteine-rich domain	2321	2419	1.1e-28	IPR001190	SRCR domain
Apl017	3046	Pfam	PF00530	Scavenger receptor cysteine-rich domain	2425	2521	6e-30	IPR001190	SRCR domain
Apl017	3046	Pfam	PF00530	Scavenger receptor cysteine-rich domain	2531	2626	1.4e-27	IPR001190	SRCR domain
Apl017	3046	Pfam	PF00530	Scavenger receptor cysteine-rich domain	2635	2730	7.9e-28	IPR001190	SRCR domain
Apl017	3046	Pfam	PF00530	Scavenger receptor cysteine-rich domain	2738	2834	7.9e-30	IPR001190	SRCR domain
Apl017	3046	Pfam	PF00530	Scavenger receptor cysteine-rich domain	2841	2938	6.3e-30	IPR001190	SRCR domain
Apl017	3046	Pfam	PF00530	Scavenger receptor cysteine-rich domain	2946	3044	3e-30	IPR001190	SRCR domain
Apl018	1320	Pfam	PF00530	Scavenger receptor cysteine-rich domain	26	116	1.8e-19	IPR001190	SRCR domain
Apl018	1320	Pfam	PF00530	Scavenger receptor cysteine-rich domain	129	228	1.3e-20	IPR001190	SRCR domain
Apl018	1320	Pfam	PF00530	Scavenger receptor cysteine-rich domain	241	339	1.9e-17	IPR001190	SRCR domain
Apl018	1320	Pfam	PF00530	Scavenger receptor cysteine-rich domain	351	423	3.4e-10	IPR001190	SRCR domain
Apl018	1320	Pfam	PF02494	HYR domain	537	617	1.2e-14	IPR003410	HYR domain
Apl018	1320	Pfam	PF01825	GPCR proteolysis site, GPS, motif	961	1004	3.7e-11	IPR000203	GPS motif
Apl018	1320	Pfam	PF00002	7 transmembrane receptor (Secretin family)	1017	1243	7.7e-12	IPR000832	GPCR, family 2, secretin-like
Apl018					1020	1043			TMhelix
Apl018					1054	1073			TMhelix
Apl018					1083	1103			TMhelix
Apl018					1125	1147			TMhelix
Apl018					1165	1185			TMhelix
Apl018					1207	1227			TMhelix
Apl018					1234	1254			TMhelix
Apl019	477	Pfam	PF06701	Mib_herc2	206	265	1.3e-21	IPR010606	Mib-herc2
Apl019					235	244			TMhelix
Apl019	477	Pfam	PF00530	Scavenger receptor cysteine-rich domain	274	370	8.1e-25	IPR001190	SRCR domain
Apl019	477	Pfam	PF00530	Scavenger receptor cysteine-rich domain	380	474	2.1e-20	IPR001190	SRCR domain
Apl020	272	Pfam	PF00530	Scavenger receptor cysteine-rich domain	72	157	1.8e-21	IPR001190	SRCR domain
Apl020	272	Pfam	PF00530	Scavenger receptor cysteine-rich domain	168	269	3.9e-11	IPR001190	SRCR domain
Apl021					1	24			signal
Apl021	312	Pfam	PF06701	Mib_herc2	39	98	8.7e-24	IPR010606	Mib-herc2
Apl021	312	Pfam	PF00530	Scavenger receptor cysteine-rich domain	106	203	6e-24	IPR001190	SRCR domain
Apl021	312	Pfam	PF00530	Scavenger receptor cysteine-rich domain	216	310	9.2e-27	IPR001190	SRCR domain
Apl022					1	21			signal
Apl022	1139	Pfam	PF00530	Scavenger receptor cysteine-rich domain	162	252	2.2e-11	IPR001190	SRCR domain
Apl022	1139	Pfam	PF00002	7 transmembrane receptor (Secretin family)	831	1077	1.3e-17	IPR000832	GPCR, family 2, secretin-like
Apl022					832	851			TMhelix
Apl022					866	886			TMhelix
Apl022					892	916			TMhelix
Apl022					938	959			TMhelix
Apl022					987	1009			TMhelix
Apl022					1037	1057			TMhelix
Apl022					1063	1083			TMhelix
Apl023					1	21			signal
Apl023	319	Pfam	PF00530	Scavenger receptor cysteine-rich domain	54	130	1.5e-08	IPR001190	SRCR domain
Apl023	319	Pfam	PF01033	Somatomedin B domain	156	199	2e-07	IPR001212	Somatomedin B domain
Apl024					1	31			signal
Apl024	2518	Pfam	PF00530	Scavenger receptor cysteine-rich domain	37	134	1.4e-29	IPR001190	SRCR domain
Apl024	2518	Pfam	PF00530	Scavenger receptor cysteine-rich domain	146	244	1.4e-25	IPR001190	SRCR domain
Apl024	2518	Pfam	PF00530	Scavenger receptor cysteine-rich domain	257	353	5.2e-29	IPR001190	SRCR domain
Apl024	2518	Pfam	PF00530	Scavenger receptor cysteine-rich domain	370	466	2.4e-28	IPR001190	SRCR domain
Apl024	2518	Pfam	PF00530	Scavenger receptor cysteine-rich domain	479	580	4.9e-24	IPR001190	SRCR domain
Apl024	2518	Pfam	PF00530	Scavenger receptor cysteine-rich domain	592	689	8.1e-30	IPR001190	SRCR domain
Apl024	2518	Pfam	PF00530	Scavenger receptor cysteine-rich domain	701	798	1.3e-27	IPR001190	SRCR domain
Apl024	2518	Pfam	PF00530	Scavenger receptor cysteine-rich domain	812	908	6.6e-28	IPR001190	SRCR domain
Apl024	2518	Pfam	PF00530	Scavenger receptor cysteine-rich domain	922	1018	9.6e-21	IPR001190	SRCR domain
Apl024	2518	Pfam	PF00530	Scavenger receptor cysteine-rich domain	1031	1127	5.5e-30	IPR001190	SRCR domain
Apl024	2518	Pfam	PF00530	Scavenger receptor cysteine-rich domain	1231	1327	3.5e-28	IPR001190	SRCR domain
Apl024	2518	Pfam	PF00530	Scavenger receptor cysteine-rich domain	1340	1435	1.5e-22	IPR001190	SRCR domain
Apl024	2518	Pfam	PF00530	Scavenger receptor cysteine-rich domain	1452	1549	1.3e-28	IPR001190	SRCR domain
Apl024	2518	Pfam	PF02494	HYR domain	1654	1744	4.8e-08	IPR003410	HYR domain
Apl024	2518	Pfam	PF01825	GPCR proteolysis site, GPS, motif	2163	2206	2.3e-12	IPR000203	GPS motif
Apl024	2518	Pfam	PF00002	7 transmembrane receptor (Secretin family)	2222	2454	2.4e-33	IPR000832	GPCR, family 2, secretin-like
Apl024					2228	2248			TMhelix
Apl024					2258	2278			TMhelix
Apl024					2288	2308			TMhelix
Apl024					2332	2351			TMhelix
Apl024					2368	2390			TMhelix
Apl024					2413	2430			TMhelix
Apl024					2438	2460			TMhelix
Apl025					1	20			signal
Apl025	1106	Pfam	PF00530	Scavenger receptor cysteine-rich domain	174	260	4.2e-07	IPR001190	SRCR domain
Apl025	1106	Pfam	PF00002	7 transmembrane receptor (Secretin family)	803	1050	1.1e-26	IPR000832	GPCR, family 2, secretin-like
Apl025					803	826			TMhelix
Apl025					835	857			TMhelix
Apl025					866	887			TMhelix
Apl025					910	931			TMhelix
Apl025					958	978			TMhelix
Apl025					1006	1025			TMhelix
Apl025					1034	1056			TMhelix
Apl026					1	33			signal
Apl026	1297	Pfam	PF00530	Scavenger receptor cysteine-rich domain	41	140	1.9e-23	IPR001190	SRCR domain
Apl026	1297	Pfam	PF02494	HYR domain	146	231	0.00014	IPR003410	HYR domain
Apl026	1297	Pfam	PF02494	HYR domain	233	314	1.9e-15	IPR003410	HYR domain
Apl026	1297	Pfam	PF02494	HYR domain	436	526	1.1e-10	IPR003410	HYR domain
Apl026	1297	Pfam	PF02494	HYR domain	532	603	4.7e-07	IPR003410	HYR domain
Apl026	1297	Pfam	PF01825	GPCR proteolysis site, GPS, motif	935	978	6.9e-13	IPR000203	GPS motif
Apl026	1297	Pfam	PF00002	7 transmembrane receptor (Secretin family)	997	1229	2.4e-32	IPR000832	GPCR, family 2, secretin-like
Apl026					1003	1023			TMhelix
Apl026					1033	1053			TMhelix
Apl026					1063	1083			TMhelix
Apl026					1107	1126			TMhelix
Apl026					1143	1167			TMhelix
Apl026					1188	1206			TMhelix
Apl026					1213	1235			TMhelix
Apl027	369	Pfam	PF00530	Scavenger receptor cysteine-rich domain	3	94	2.7e-26	IPR001190	SRCR domain
Apl027	369	Pfam	PF00530	Scavenger receptor cysteine-rich domain	103	202	4.3e-23	IPR001190	SRCR domain
Apl027	369	Pfam	PF00530	Scavenger receptor cysteine-rich domain	204	291	9.2e-24	IPR001190	SRCR domain
Apl027	369	Pfam	PF00530	Scavenger receptor cysteine-rich domain	306	343	1.1e-10	IPR001190	SRCR domain
Apl028					1	25			signal
Apl028	429	Pfam	PF00530	Scavenger receptor cysteine-rich domain	35	128	3.6e-17	IPR001190	SRCR domain
Apl028	429	Pfam	PF01822	WSC domain	132	216	1.1e-15	IPR002889	Carbohydrate-binding WSC
Apl028	429	Pfam	PF00084	Sushi repeat (SCR repeat)	240	302	3.2e-07	IPR000436	Sushi/SCR/CCP domain
Apl028					330	350			TMhelix
Apl029	460	Pfam	PF00530	Scavenger receptor cysteine-rich domain	18	114	1.2e-18	IPR001190	SRCR domain
Apl029	460	Pfam	PF01822	WSC domain	118	202	6.4e-07	IPR002889	Carbohydrate-binding WSC
Apl029	460	Pfam	PF00084	Sushi repeat (SCR repeat)	216	278	5e-07	IPR000436	Sushi/SCR/CCP domain
Apl029					298	318			TMhelix
Apl030	751	Pfam	PF00530	Scavenger receptor cysteine-rich domain	19	104	1.3e-09	IPR001190	SRCR domain
Apl030					659	682			TMhelix
Apl030					692	712			TMhelix
Apl031					1	25			signal
Apl031	1130	Pfam	PF00530	Scavenger receptor cysteine-rich domain	45	142	1.3e-30	IPR001190	SRCR domain
Apl031	1130	Pfam	PF00530	Scavenger receptor cysteine-rich domain	149	246	6.5e-26	IPR001190	SRCR domain
Apl031	1130	Pfam	PF00530	Scavenger receptor cysteine-rich domain	253	350	1.3e-25	IPR001190	SRCR domain
Apl031	1130	Pfam	PF00530	Scavenger receptor cysteine-rich domain	357	455	9.3e-22	IPR001190	SRCR domain
Apl031	1130	Pfam	PF00530	Scavenger receptor cysteine-rich domain	461	557	8.3e-24	IPR001190	SRCR domain
Apl031	1130	Pfam	PF00530	Scavenger receptor cysteine-rich domain	572	658	1.7e-22	IPR001190	SRCR domain
Apl031	1130	Pfam	PF00530	Scavenger receptor cysteine-rich domain	666	762	8.5e-28	IPR001190	SRCR domain
Apl031	1130	Pfam	PF00530	Scavenger receptor cysteine-rich domain	778	870	9.1e-19	IPR001190	SRCR domain
Apl031	1130	Pfam	PF00530	Scavenger receptor cysteine-rich domain	875	971	9.4e-16	IPR001190	SRCR domain
Apl031	1130	Pfam	PF00084	Sushi repeat (SCR repeat)	975	1030	3.6e-07	IPR000436	Sushi/SCR/CCP domain
Apl031					1059	1079			TMhelix
Apl032					1	26			signal
Apl032	1114	Pfam	PF00530	Scavenger receptor cysteine-rich domain	171	259	4.5e-09	IPR001190	SRCR domain
Apl032					812	834			TMhelix
Apl032	1114	Pfam	PF00002	7 transmembrane receptor (Secretin family)	813	1060	1.2e-20	IPR000832	GPCR, family 2, secretin-like
Apl032					845	866			TMhelix
Apl032					874	896			TMhelix
Apl032					920	941			TMhelix
Apl032					968	988			TMhelix
Apl032					1016	1035			TMhelix
Apl032					1044	1066			TMhelix
Apl033					1	29			signal
Apl033	799	Pfam	PF00530	Scavenger receptor cysteine-rich domain	38	137	1.9e-24	IPR001190	SRCR domain
Apl033	799	Pfam	PF00530	Scavenger receptor cysteine-rich domain	180	274	2.4e-16	IPR001190	SRCR domain
Apl033	799	Pfam	PF00530	Scavenger receptor cysteine-rich domain	386	481	3.5e-26	IPR001190	SRCR domain
Apl033	799	Pfam	PF00530	Scavenger receptor cysteine-rich domain	496	594	9.4e-23	IPR001190	SRCR domain
Apl033	799	Pfam	PF01186	Lysyl oxidase	599	789	1.1e-74	IPR001695	Lysyl oxidase
Apl034					1	28			signal
Apl034	682	Pfam	PF00530	Scavenger receptor cysteine-rich domain	39	134	1.2e-27	IPR001190	SRCR domain
Apl034	682	Pfam	PF00530	Scavenger receptor cysteine-rich domain	144	242	1.7e-27	IPR001190	SRCR domain
Apl034	682	Pfam	PF00530	Scavenger receptor cysteine-rich domain	255	347	1e-26	IPR001190	SRCR domain
Apl034	682	Pfam	PF00530	Scavenger receptor cysteine-rich domain	359	454	5e-28	IPR001190	SRCR domain
Apl034	682	Pfam	PF00530	Scavenger receptor cysteine-rich domain	469	566	1.8e-28	IPR001190	SRCR domain
Apl035					1	23			signal
Apl035	615	Pfam	PF00530	Scavenger receptor cysteine-rich domain	33	126	2.6e-27	IPR001190	SRCR domain
Apl035	615	Pfam	PF00530	Scavenger receptor cysteine-rich domain	138	232	2.8e-29	IPR001190	SRCR domain
Apl035	615	Pfam	PF00530	Scavenger receptor cysteine-rich domain	240	337	3.8e-28	IPR001190	SRCR domain
Apl035	615	Pfam	PF00530	Scavenger receptor cysteine-rich domain	352	449	2.8e-29	IPR001190	SRCR domain
Apl035					459	479			TMhelix
Apl036					1	24			signal
Apl036	726	Pfam	PF00530	Scavenger receptor cysteine-rich domain	38	141	9.1e-16	IPR001190	SRCR domain
Apl036	726	Pfam	PF00530	Scavenger receptor cysteine-rich domain	153	252	1e-15	IPR001190	SRCR domain
Apl036	726	Pfam	PF00530	Scavenger receptor cysteine-rich domain	278	376	4.1e-13	IPR001190	SRCR domain
Apl036	726	Pfam	PF00530	Scavenger receptor cysteine-rich domain	513	616	6.8e-12	IPR001190	SRCR domain
Apl036					635	655			TMhelix
Apl037					1	27			signal
Apl037	720	Pfam	PF00530	Scavenger receptor cysteine-rich domain	38	141	1.8e-17	IPR001190	SRCR domain
Apl037	720	Pfam	PF00530	Scavenger receptor cysteine-rich domain	153	250	2.1e-16	IPR001190	SRCR domain
Apl037	720	Pfam	PF00530	Scavenger receptor cysteine-rich domain	276	374	7.1e-13	IPR001190	SRCR domain
Apl037	720	Pfam	PF00530	Scavenger receptor cysteine-rich domain	509	615	4.8e-13	IPR001190	SRCR domain
Apl037					628	648			TMhelix
Apl038	268	Pfam	PF00530	Scavenger receptor cysteine-rich domain	56	150	1.9e-27	IPR001190	SRCR domain
Apl038					162	182			TMhelix
Apl039					1	25			signal
Apl039	1058	Pfam	PF00530	Scavenger receptor cysteine-rich domain	35	128	6.2e-27	IPR001190	SRCR domain
Apl039	1058	Pfam	PF00530	Scavenger receptor cysteine-rich domain	145	238	6.2e-28	IPR001190	SRCR domain
Apl039	1058	Pfam	PF00530	Scavenger receptor cysteine-rich domain	251	344	1.7e-27	IPR001190	SRCR domain
Apl039	1058	Pfam	PF00530	Scavenger receptor cysteine-rich domain	361	454	1.9e-26	IPR001190	SRCR domain
Apl039	1058	Pfam	PF00530	Scavenger receptor cysteine-rich domain	466	560	6.8e-28	IPR001190	SRCR domain
Apl039	1058	Pfam	PF00530	Scavenger receptor cysteine-rich domain	573	665	3.5e-27	IPR001190	SRCR domain
Apl039	1058	Pfam	PF00530	Scavenger receptor cysteine-rich domain	677	772	3.2e-27	IPR001190	SRCR domain
Apl039	1058	Pfam	PF00530	Scavenger receptor cysteine-rich domain	787	884	1.8e-29	IPR001190	SRCR domain
Apl039					896	916			TMhelix
Apl040					1	25			signal
Apl040	642	Pfam	PF00530	Scavenger receptor cysteine-rich domain	52	142	4.3e-15	IPR001190	SRCR domain
Apl040	642	Pfam	PF00530	Scavenger receptor cysteine-rich domain	158	248	5.1e-17	IPR001190	SRCR domain
Apl040					329	350			TMhelix
Apl041					1	19			signal
Apl041	596	Pfam	PF00530	Scavenger receptor cysteine-rich domain	38	129	1.8e-18	IPR001190	SRCR domain
Apl041					255	275			TMhelix
Apl042					1	37			signal
Apl042	537	Pfam	PF00530	Scavenger receptor cysteine-rich domain	56	152	3.3e-17	IPR001190	SRCR domain
Apl042	537	Pfam	PF01822	WSC domain	156	238	9.6e-17	IPR002889	Carbohydrate-binding WSC
Apl042	537	Pfam	PF00084	Sushi repeat (SCR repeat)	252	313	1.8e-08	IPR000436	Sushi/SCR/CCP domain
Apl042					343	362			TMhelix
Apl043					1	30			signal
Apl043	503	Pfam	PF00530	Scavenger receptor cysteine-rich domain	41	137	2.4e-15	IPR001190	SRCR domain
Apl043	503	Pfam	PF01822	WSC domain	141	221	3.4e-16	IPR002889	Carbohydrate-binding WSC
Apl043	503	Pfam	PF00084	Sushi repeat (SCR repeat)	238	306	0.00084	IPR000436	Sushi/SCR/CCP domain
Apl043					344	364			TMhelix
Apl044					1	23			signal
Apl044	1177	Pfam	PF00530	Scavenger receptor cysteine-rich domain	35	134	2.5e-24	IPR001190	SRCR domain
Apl044	1177	Pfam	PF00530	Scavenger receptor cysteine-rich domain	155	248	1e-20	IPR001190	SRCR domain
Apl044	1177	Pfam	PF00530	Scavenger receptor cysteine-rich domain	276	379	4.5e-10	IPR001190	SRCR domain
Apl044	1177	Pfam	PF00530	Scavenger receptor cysteine-rich domain	393	487	3.6e-16	IPR001190	SRCR domain
Apl044	1177	Pfam	PF00530	Scavenger receptor cysteine-rich domain	502	597	3e-21	IPR001190	SRCR domain
Apl044	1177	Pfam	PF00530	Scavenger receptor cysteine-rich domain	618	709	4.9e-11	IPR001190	SRCR domain
Apl044	1177	Pfam	PF00530	Scavenger receptor cysteine-rich domain	724	818	5.7e-12	IPR001190	SRCR domain
Apl044	1177	Pfam	PF00530	Scavenger receptor cysteine-rich domain	833	928	1.6e-20	IPR001190	SRCR domain
Apl044	1177	Pfam	PF00530	Scavenger receptor cysteine-rich domain	943	1042	6.8e-23	IPR001190	SRCR domain
Apl044					1071	1089			TMhelix
Apl045					1	23			signal
Apl045	1055	Pfam	PF00530	Scavenger receptor cysteine-rich domain	36	129	3.4e-21	IPR001190	SRCR domain
Apl045	1055	Pfam	PF00530	Scavenger receptor cysteine-rich domain	157	260	5e-10	IPR001190	SRCR domain
Apl045	1055	Pfam	PF00530	Scavenger receptor cysteine-rich domain	274	368	6.2e-16	IPR001190	SRCR domain
Apl045	1055	Pfam	PF00530	Scavenger receptor cysteine-rich domain	383	479	1.1e-18	IPR001190	SRCR domain
Apl045	1055	Pfam	PF00530	Scavenger receptor cysteine-rich domain	500	591	3.3e-11	IPR001190	SRCR domain
Apl045	1055	Pfam	PF00530	Scavenger receptor cysteine-rich domain	605	700	3.1e-12	IPR001190	SRCR domain
Apl045	1055	Pfam	PF00530	Scavenger receptor cysteine-rich domain	715	809	1.4e-17	IPR001190	SRCR domain
Apl045	1055	Pfam	PF00530	Scavenger receptor cysteine-rich domain	824	923	8.8e-25	IPR001190	SRCR domain
Apl045					952	970			TMhelix
Apl046					1	20			signal
Apl046	1448	Pfam	PF00530	Scavenger receptor cysteine-rich domain	36	130	1.6e-25	IPR001190	SRCR domain
Apl046	1448	Pfam	PF00530	Scavenger receptor cysteine-rich domain	144	239	4.5e-29	IPR001190	SRCR domain
Apl046	1448	Pfam	PF00530	Scavenger receptor cysteine-rich domain	252	347	2.3e-28	IPR001190	SRCR domain
Apl046	1448	Pfam	PF00530	Scavenger receptor cysteine-rich domain	360	457	2.9e-20	IPR001190	SRCR domain
Apl046	1448	Pfam	PF00530	Scavenger receptor cysteine-rich domain	470	565	1.3e-28	IPR001190	SRCR domain
Apl046	1448	Pfam	PF00530	Scavenger receptor cysteine-rich domain	580	673	8.8e-27	IPR001190	SRCR domain
Apl046	1448	Pfam	PF00530	Scavenger receptor cysteine-rich domain	687	783	3.5e-30	IPR001190	SRCR domain
Apl046	1448	Pfam	PF00530	Scavenger receptor cysteine-rich domain	797	890	1.7e-29	IPR001190	SRCR domain
Apl046	1448	Pfam	PF00530	Scavenger receptor cysteine-rich domain	907	1002	3.5e-25	IPR001190	SRCR domain
Apl046	1448	Pfam	PF00530	Scavenger receptor cysteine-rich domain	1020	1115	3.4e-27	IPR001190	SRCR domain
Apl046	1448	Pfam	PF00530	Scavenger receptor cysteine-rich domain	1127	1223	8.5e-27	IPR001190	SRCR domain
Apl046	1448	Pfam	PF00530	Scavenger receptor cysteine-rich domain	1238	1331	1.6e-26	IPR001190	SRCR domain
Apl046	1448	Pfam	PF00530	Scavenger receptor cysteine-rich domain	1346	1442	5.5e-22	IPR001190	SRCR domain
Apl047					1	24			signal
Apl047	758	Pfam	PF00530	Scavenger receptor cysteine-rich domain	34	130	1.2e-12	IPR001190	SRCR domain
Apl047	758	Pfam	PF00530	Scavenger receptor cysteine-rich domain	145	257	2.8e-20	IPR001190	SRCR domain
Apl047	758	Pfam	PF00530	Scavenger receptor cysteine-rich domain	265	359	3.3e-20	IPR001190	SRCR domain
Apl047	758	Pfam	PF00530	Scavenger receptor cysteine-rich domain	378	480	6.5e-20	IPR001190	SRCR domain
Apl047	758	Pfam	PF00530	Scavenger receptor cysteine-rich domain	495	596	2e-23	IPR001190	SRCR domain
Apl047					616	636			TMhelix
Apl048					1	16			signal
Apl048	5014	Pfam	PF00754	F5/8 type C domain	32	146	6.4e-08	IPR000421	Coagulation factor 5/8 C-terminal domain
Apl048	5014	Pfam	PF00754	F5/8 type C domain	183	296	2.3e-07	IPR000421	Coagulation factor 5/8 C-terminal domain
Apl048	5014	Pfam	PF00754	F5/8 type C domain	335	455	6.5e-09	IPR000421	Coagulation factor 5/8 C-terminal domain
Apl048	5014	Pfam	PF00754	F5/8 type C domain	492	607	5.5e-09	IPR000421	Coagulation factor 5/8 C-terminal domain
Apl048	5014	Pfam	PF00754	F5/8 type C domain	646	765	9.7e-09	IPR000421	Coagulation factor 5/8 C-terminal domain
Apl048	5014	Pfam	PF00008	EGF-like domain	793	823	8.2e-06	IPR000742	EGF-like domain
Apl048	5014	Pfam	PF00008	EGF-like domain	831	861	1.4e-05	IPR000742	EGF-like domain
Apl048	5014	Pfam	PF00008	EGF-like domain	910	939	8.7e-06	IPR000742	EGF-like domain
Apl048	5014	Pfam	PF00530	Scavenger receptor cysteine-rich domain	959	1054	3.9e-20	IPR001190	SRCR domain
Apl048	5014	Pfam	PF00530	Scavenger receptor cysteine-rich domain	1064	1157	1.3e-17	IPR001190	SRCR domain
Apl048	5014	Pfam	PF00530	Scavenger receptor cysteine-rich domain	1171	1266	1.1e-27	IPR001190	SRCR domain
Apl048	5014	Pfam	PF00530	Scavenger receptor cysteine-rich domain	1278	1376	1.1e-19	IPR001190	SRCR domain
Apl048	5014	Pfam	PF00530	Scavenger receptor cysteine-rich domain	1398	1491	1.2e-18	IPR001190	SRCR domain
Apl048	5014	Pfam	PF00530	Scavenger receptor cysteine-rich domain	1501	1596	1.7e-26	IPR001190	SRCR domain
Apl048	5014	Pfam	PF00530	Scavenger receptor cysteine-rich domain	1607	1703	1.3e-24	IPR001190	SRCR domain
Apl048	5014	Pfam	PF00530	Scavenger receptor cysteine-rich domain	1718	1814	1.3e-22	IPR001190	SRCR domain
Apl048	5014	Pfam	PF00530	Scavenger receptor cysteine-rich domain	1828	1924	7.8e-30	IPR001190	SRCR domain
Apl048	5014	Pfam	PF00530	Scavenger receptor cysteine-rich domain	1943	2036	1.2e-23	IPR001190	SRCR domain
Apl048	5014	Pfam	PF00530	Scavenger receptor cysteine-rich domain	2050	2146	1e-28	IPR001190	SRCR domain
Apl048	5014	Pfam	PF00530	Scavenger receptor cysteine-rich domain	2160	2255	2.7e-27	IPR001190	SRCR domain
Apl048	5014	Pfam	PF00530	Scavenger receptor cysteine-rich domain	2270	2365	5.6e-28	IPR001190	SRCR domain
Apl048	5014	Pfam	PF00530	Scavenger receptor cysteine-rich domain	2376	2471	5.6e-28	IPR001190	SRCR domain
Apl048	5014	Pfam	PF00530	Scavenger receptor cysteine-rich domain	2488	2585	3e-22	IPR001190	SRCR domain
Apl048	5014	Pfam	PF00530	Scavenger receptor cysteine-rich domain	2600	2696	3.8e-23	IPR001190	SRCR domain
Apl048	5014	Pfam	PF00530	Scavenger receptor cysteine-rich domain	2710	2805	6.3e-27	IPR001190	SRCR domain
Apl048	5014	Pfam	PF00530	Scavenger receptor cysteine-rich domain	2819	2915	2.9e-28	IPR001190	SRCR domain
Apl048	5014	Pfam	PF00530	Scavenger receptor cysteine-rich domain	2930	3022	6.1e-27	IPR001190	SRCR domain
Apl048	5014	Pfam	PF00530	Scavenger receptor cysteine-rich domain	3036	3132	9.4e-30	IPR001190	SRCR domain
Apl048	5014	Pfam	PF00530	Scavenger receptor cysteine-rich domain	3147	3242	1.9e-27	IPR001190	SRCR domain
Apl048	5014	Pfam	PF00530	Scavenger receptor cysteine-rich domain	3256	3351	3.3e-29	IPR001190	SRCR domain
Apl048	5014	Pfam	PF00530	Scavenger receptor cysteine-rich domain	3367	3462	8.7e-28	IPR001190	SRCR domain
Apl048	5014	Pfam	PF00530	Scavenger receptor cysteine-rich domain	3476	3571	5.6e-29	IPR001190	SRCR domain
Apl048	5014	Pfam	PF00530	Scavenger receptor cysteine-rich domain	3587	3682	7.5e-28	IPR001190	SRCR domain
Apl048	5014	Pfam	PF00530	Scavenger receptor cysteine-rich domain	3696	3792	2.6e-28	IPR001190	SRCR domain
Apl048	5014	Pfam	PF00530	Scavenger receptor cysteine-rich domain	3809	3905	8.8e-22	IPR001190	SRCR domain
Apl048	5014	Pfam	PF00530	Scavenger receptor cysteine-rich domain	3924	4019	4.1e-27	IPR001190	SRCR domain
Apl048	5014	Pfam	PF00530	Scavenger receptor cysteine-rich domain	4033	4128	4.1e-29	IPR001190	SRCR domain
Apl048	5014	Pfam	PF00530	Scavenger receptor cysteine-rich domain	4144	4239	1.1e-26	IPR001190	SRCR domain
Apl048	5014	Pfam	PF00530	Scavenger receptor cysteine-rich domain	4253	4349	2.2e-29	IPR001190	SRCR domain
Apl048	5014	Pfam	PF00530	Scavenger receptor cysteine-rich domain	4363	4456	7.8e-29	IPR001190	SRCR domain
Apl048	5014	Pfam	PF00530	Scavenger receptor cysteine-rich domain	4470	4569	3.5e-26	IPR001190	SRCR domain
Apl048	5014	Pfam	PF00530	Scavenger receptor cysteine-rich domain	4586	4681	8.5e-27	IPR001190	SRCR domain
Apl048	5014	Pfam	PF00530	Scavenger receptor cysteine-rich domain	4693	4789	7.6e-26	IPR001190	SRCR domain
Apl048	5014	Pfam	PF00530	Scavenger receptor cysteine-rich domain	4804	4897	2.9e-26	IPR001190	SRCR domain
Apl048	5014	Pfam	PF00530	Scavenger receptor cysteine-rich domain	4912	5007	1.3e-21	IPR001190	SRCR domain
Apl049					1	29			signal
Apl049	1480	Pfam	PF00530	Scavenger receptor cysteine-rich domain	53	150	5.4e-19	IPR001190	SRCR domain
Apl049	1480	Pfam	PF00530	Scavenger receptor cysteine-rich domain	165	262	5.2e-17	IPR001190	SRCR domain
Apl049	1480	Pfam	PF00530	Scavenger receptor cysteine-rich domain	279	374	2.7e-26	IPR001190	SRCR domain
Apl049	1480	Pfam	PF00530	Scavenger receptor cysteine-rich domain	392	489	2.4e-19	IPR001190	SRCR domain
Apl049	1480	Pfam	PF00530	Scavenger receptor cysteine-rich domain	509	603	5.1e-29	IPR001190	SRCR domain
Apl049	1480	Pfam	PF00530	Scavenger receptor cysteine-rich domain	618	718	1e-18	IPR001190	SRCR domain
Apl049	1480	Pfam	PF00530	Scavenger receptor cysteine-rich domain	734	848	8.9e-17	IPR001190	SRCR domain
Apl049	1480	Pfam	PF00530	Scavenger receptor cysteine-rich domain	863	979	1.3e-20	IPR001190	SRCR domain
Apl049	1480	Pfam	PF00530	Scavenger receptor cysteine-rich domain	999	1095	9.1e-21	IPR001190	SRCR domain
Apl049	1480	Pfam	PF00530	Scavenger receptor cysteine-rich domain	1111	1209	1.2e-25	IPR001190	SRCR domain
Apl049	1480	Pfam	PF00530	Scavenger receptor cysteine-rich domain	1227	1330	7.5e-16	IPR001190	SRCR domain
Apl049					1359	1377			TMhelix
Apl050					1	24			signal
Apl050	614	Pfam	PF00530	Scavenger receptor cysteine-rich domain	35	130	1.3e-20	IPR001190	SRCR domain
Apl050	614	Pfam	PF00530	Scavenger receptor cysteine-rich domain	254	350	6.9e-10	IPR001190	SRCR domain
Apl050	614	Pfam	PF00530	Scavenger receptor cysteine-rich domain	365	460	2.4e-21	IPR001190	SRCR domain
Apl050	614	Pfam	PF00530	Scavenger receptor cysteine-rich domain	475	573	3.6e-21	IPR001190	SRCR domain
Apl051	1363	Pfam	PF00858	Amiloride-sensitive sodium channel	175	258	1.4e-19	IPR001873	Epithelial sodium channel
Apl051					194	215			TMhelix
Apl051	1363	Pfam	PF00057	Low-density lipoprotein receptor domain class A	276	311	9.1e-06	IPR002172	Low-density lipoprotein (LDL) receptor class A repeat
Apl051	1363	Pfam	PF00057	Low-density lipoprotein receptor domain class A	315	354	2.8e-08	IPR002172	Low-density lipoprotein (LDL) receptor class A repeat
Apl051	1363	Pfam	PF00057	Low-density lipoprotein receptor domain class A	356	390	9e-10	IPR002172	Low-density lipoprotein (LDL) receptor class A repeat
Apl051	1363	Pfam	PF00057	Low-density lipoprotein receptor domain class A	396	432	7.8e-06	IPR002172	Low-density lipoprotein (LDL) receptor class A repeat
Apl051	1363	Pfam	PF00057	Low-density lipoprotein receptor domain class A	444	481	5.8e-10	IPR002172	Low-density lipoprotein (LDL) receptor class A repeat
Apl051	1363	Pfam	PF00530	Scavenger receptor cysteine-rich domain	716	807	1.5e-21	IPR001190	SRCR domain
Apl051	1363	Pfam	PF00057	Low-density lipoprotein receptor domain class A	828	864	1.4e-08	IPR002172	Low-density lipoprotein (LDL) receptor class A repeat
Apl051	1363	Pfam	PF00057	Low-density lipoprotein receptor domain class A	872	908	1.9e-07	IPR002172	Low-density lipoprotein (LDL) receptor class A repeat
Apl051	1363	Pfam	PF00057	Low-density lipoprotein receptor domain class A	914	950	2.4e-07	IPR002172	Low-density lipoprotein (LDL) receptor class A repeat
Apl051	1363	Pfam	PF00858	Amiloride-sensitive sodium channel	1024	1348	4.1e-64	IPR001873	Epithelial sodium channel
Apl051					1330	1353			TMhelix
Apl052					1	23			signal
Apl052	745	Pfam	PF00530	Scavenger receptor cysteine-rich domain	56	151	1.9e-23	IPR001190	SRCR domain
Apl052	745	Pfam	PF00530	Scavenger receptor cysteine-rich domain	173	271	1.7e-21	IPR001190	SRCR domain
Apl052	745	Pfam	PF00530	Scavenger receptor cysteine-rich domain	285	381	9.8e-27	IPR001190	SRCR domain
Apl052	745	Pfam	PF00530	Scavenger receptor cysteine-rich domain	401	497	7.5e-28	IPR001190	SRCR domain
Apl052	745	Pfam	PF00530	Scavenger receptor cysteine-rich domain	515	609	1.2e-18	IPR001190	SRCR domain
Apl052					702	722			TMhelix
Apl053					1	21			signal
Apl053	413	Pfam	PF00754	F5/8 type C domain	57	183	3.2e-19	IPR000421	Coagulation factor 5/8 C-terminal domain
Apl053	413	Pfam	PF00530	Scavenger receptor cysteine-rich domain	199	294	5e-24	IPR001190	SRCR domain
Apl053	413	Pfam	PF00530	Scavenger receptor cysteine-rich domain	301	397	1.8e-26	IPR001190	SRCR domain
Apl054					1	47			signal
Apl054	533	Pfam	PF00530	Scavenger receptor cysteine-rich domain	60	151	4.7e-25	IPR001190	SRCR domain
Apl054	533	Pfam	PF00530	Scavenger receptor cysteine-rich domain	199	284	5.6e-14	IPR001190	SRCR domain
Apl054	533	Pfam	PF00530	Scavenger receptor cysteine-rich domain	297	403	5.8e-17	IPR001190	SRCR domain
Apl054	533	Pfam	PF00530	Scavenger receptor cysteine-rich domain	422	509	7.2e-18	IPR001190	SRCR domain
Apl055					1	32			signal
Apl055	2041	Pfam	PF00057	Low-density lipoprotein receptor domain class A	57	92	1.9e-11	IPR002172	Low-density lipoprotein (LDL) receptor class A repeat
Apl055	2041	Pfam	PF00008	EGF-like domain	166	194	5.6e-07	IPR000742	EGF-like domain
Apl055	2041	Pfam	PF00008	EGF-like domain	204	233	1.5e-05	IPR000742	EGF-like domain
Apl055	2041	Pfam	PF00008	EGF-like domain	242	271	7.5e-06	IPR000742	EGF-like domain
Apl055	2041	Pfam	PF00008	EGF-like domain	279	307	2.1e-07	IPR000742	EGF-like domain
Apl055	2041	Pfam	PF00530	Scavenger receptor cysteine-rich domain	319	414	1.6e-22	IPR001190	SRCR domain
Apl055	2041	Pfam	PF00530	Scavenger receptor cysteine-rich domain	427	524	9.7e-20	IPR001190	SRCR domain
Apl055	2041	Pfam	PF00530	Scavenger receptor cysteine-rich domain	536	632	6.4e-25	IPR001190	SRCR domain
Apl055	2041	Pfam	PF00530	Scavenger receptor cysteine-rich domain	649	734	2.2e-20	IPR001190	SRCR domain
Apl055	2041	Pfam	PF00530	Scavenger receptor cysteine-rich domain	770	868	5.3e-26	IPR001190	SRCR domain
Apl055	2041	Pfam	PF00530	Scavenger receptor cysteine-rich domain	879	975	7.5e-29	IPR001190	SRCR domain
Apl055	2041	Pfam	PF00530	Scavenger receptor cysteine-rich domain	993	1088	1.3e-21	IPR001190	SRCR domain
Apl055	2041	Pfam	PF02494	HYR domain	1193	1284	1.1e-11	IPR003410	HYR domain
Apl055	2041	Pfam	PF02494	HYR domain	1289	1362	1.7e-07	IPR003410	HYR domain
Apl055	2041	Pfam	PF01825	GPCR proteolysis site, GPS, motif	1692	1735	2.7e-12	IPR000203	GPS motif
Apl055	2041	Pfam	PF00002	7 transmembrane receptor (Secretin family)	1747	1977	1.8e-34	IPR000832	GPCR, family 2, secretin-like
Apl055					1753	1773			TMhelix
Apl055					1784	1801			TMhelix
Apl055					1811	1831			TMhelix
Apl055					1855	1875			TMhelix
Apl055					1891	1913			TMhelix
Apl055					1936	1953			TMhelix
Apl055					1961	1983			TMhelix
Apl056					1	26			signal
Apl056	1553	Pfam	PF00530	Scavenger receptor cysteine-rich domain	117	220	1e-24	IPR001190	SRCR domain
Apl056	1553	Pfam	PF00051	Kringle domain	239	310	4e-23	IPR000001	Kringle
Apl056	1553	Pfam	PF00051	Kringle domain	329	404	7e-18	IPR000001	Kringle
Apl056	1553	Pfam	PF00024	PAN domain	428	502	7.4e-11	IPR003609	PAN/Apple domain
Apl056	1553	Pfam	PF00024	PAN domain	511	584	8.8e-09	IPR003609	PAN/Apple domain
Apl056	1553	Pfam	PF00051	Kringle domain	592	673	3.8e-18	IPR000001	Kringle
Apl056	1553	Pfam	PF00754	F5/8 type C domain	715	836	2e-07	IPR000421	Coagulation factor 5/8 C-terminal domain
Apl056	1553	Pfam	PF00057	Low-density lipoprotein receptor domain class A	858	895	6.3e-11	IPR002172	Low-density lipoprotein (LDL) receptor class A repeat
Apl056	1553	Pfam	PF00024	PAN domain	923	976	4.6e-08	IPR003609	PAN/Apple domain
Apl056	1553	Pfam	PF00057	Low-density lipoprotein receptor domain class A	993	1021	1.8e-09	IPR002172	Low-density lipoprotein (LDL) receptor class A repeat
Apl056	1553	Pfam	PF00530	Scavenger receptor cysteine-rich domain	1048	1141	3.2e-27	IPR001190	SRCR domain
Apl056	1553	Pfam	PF00057	Low-density lipoprotein receptor domain class A	1147	1181	5.9e-10	IPR002172	Low-density lipoprotein (LDL) receptor class A repeat
Apl056	1553	Pfam	PF00530	Scavenger receptor cysteine-rich domain	1192	1287	5.5e-27	IPR001190	SRCR domain
Apl056	1553	Pfam	PF00089	Trypsin	1315	1544	1.2e-71	IPR001254	Serine proteases, trypsin domain
Apl057					1	16			signal
Apl057	885	Pfam	PF00530	Scavenger receptor cysteine-rich domain	30	125	3.5e-29	IPR001190	SRCR domain
Apl057	885	Pfam	PF00530	Scavenger receptor cysteine-rich domain	139	234	9.1e-30	IPR001190	SRCR domain
Apl057	885	Pfam	PF00530	Scavenger receptor cysteine-rich domain	245	341	3.3e-30	IPR001190	SRCR domain
Apl057	885	Pfam	PF00530	Scavenger receptor cysteine-rich domain	353	448	6e-29	IPR001190	SRCR domain
Apl057	885	Pfam	PF00530	Scavenger receptor cysteine-rich domain	462	557	4.3e-30	IPR001190	SRCR domain
Apl057	885	Pfam	PF00530	Scavenger receptor cysteine-rich domain	566	662	2.2e-30	IPR001190	SRCR domain
Apl057	885	Pfam	PF00530	Scavenger receptor cysteine-rich domain	675	770	2.9e-29	IPR001190	SRCR domain
Apl057	885	Pfam	PF00530	Scavenger receptor cysteine-rich domain	784	879	4.2e-30	IPR001190	SRCR domain
Apl058					1	33			signal
Apl058	779	Pfam	PF00530	Scavenger receptor cysteine-rich domain	50	144	3e-19	IPR001190	SRCR domain
Apl058	779	Pfam	PF00530	Scavenger receptor cysteine-rich domain	160	258	5.9e-14	IPR001190	SRCR domain
Apl058	779	Pfam	PF00530	Scavenger receptor cysteine-rich domain	274	369	2e-21	IPR001190	SRCR domain
Apl058	779	Pfam	PF00530	Scavenger receptor cysteine-rich domain	385	475	4.1e-20	IPR001190	SRCR domain
Apl058	779	Pfam	PF00530	Scavenger receptor cysteine-rich domain	492	584	6.3e-18	IPR001190	SRCR domain
Apl058	779	Pfam	PF00530	Scavenger receptor cysteine-rich domain	601	696	5.2e-21	IPR001190	SRCR domain
Apl058					711	732			TMhelix
Apl059					1	22			signal
Apl059	450	Pfam	PF00754	F5/8 type C domain	63	190	6.4e-16	IPR000421	Coagulation factor 5/8 C-terminal domain
Apl059	450	Pfam	PF00530	Scavenger receptor cysteine-rich domain	205	301	1.9e-20	IPR001190	SRCR domain
Apl059	450	Pfam	PF00530	Scavenger receptor cysteine-rich domain	310	406	6.7e-26	IPR001190	SRCR domain
Apl060					1	24			signal
Apl060	419	Pfam	PF00754	F5/8 type C domain	62	183	4.9e-21	IPR000421	Coagulation factor 5/8 C-terminal domain
Apl060	419	Pfam	PF00530	Scavenger receptor cysteine-rich domain	203	299	6.7e-25	IPR001190	SRCR domain
Apl060	419	Pfam	PF00530	Scavenger receptor cysteine-rich domain	307	402	5.8e-28	IPR001190	SRCR domain
Apl061					1	30			signal
Apl061	404	Pfam	PF00530	Scavenger receptor cysteine-rich domain	45	135	1.1e-21	IPR001190	SRCR domain
Apl061	404	Pfam	PF01822	WSC domain	140	222	1.5e-15	IPR002889	Carbohydrate-binding WSC
Apl061	404	Pfam	PF00084	Sushi repeat (SCR repeat)	240	299	0.00034	IPR000436	Sushi/SCR/CCP domain
Apl061					342	362			TMhelix
Apl062					1	27			signal
Apl062	1320	Pfam	PF00530	Scavenger receptor cysteine-rich domain	36	131	1.4e-27	IPR001190	SRCR domain
Apl062	1320	Pfam	PF00530	Scavenger receptor cysteine-rich domain	149	243	3.8e-28	IPR001190	SRCR domain
Apl062	1320	Pfam	PF00530	Scavenger receptor cysteine-rich domain	258	354	6.5e-30	IPR001190	SRCR domain
Apl062	1320	Pfam	PF00530	Scavenger receptor cysteine-rich domain	369	465	2.7e-31	IPR001190	SRCR domain
Apl062	1320	Pfam	PF00530	Scavenger receptor cysteine-rich domain	485	578	1.1e-14	IPR001190	SRCR domain
Apl062					592	612			TMhelix
Apl062					719	728			TMhelix
Apl062	1320	Pfam	PF00530	Scavenger receptor cysteine-rich domain	804	899	4.7e-29	IPR001190	SRCR domain
Apl062	1320	Pfam	PF00530	Scavenger receptor cysteine-rich domain	916	999	1.5e-25	IPR001190	SRCR domain
Apl062	1320	Pfam	PF00530	Scavenger receptor cysteine-rich domain	1005	1102	2e-30	IPR001190	SRCR domain
Apl062	1320	Pfam	PF00530	Scavenger receptor cysteine-rich domain	1121	1203	4.2e-12	IPR001190	SRCR domain
Apl062					1228	1248			TMhelix
Apl063					1	27			signal
Apl063	778	Pfam	PF00530	Scavenger receptor cysteine-rich domain	37	133	1.1e-30	IPR001190	SRCR domain
Apl063	778	Pfam	PF00530	Scavenger receptor cysteine-rich domain	149	245	2.4e-31	IPR001190	SRCR domain
Apl063	778	Pfam	PF00530	Scavenger receptor cysteine-rich domain	262	357	2e-28	IPR001190	SRCR domain
Apl063	778	Pfam	PF00530	Scavenger receptor cysteine-rich domain	373	469	4.9e-28	IPR001190	SRCR domain
Apl063	778	Pfam	PF00530	Scavenger receptor cysteine-rich domain	496	588	4.1e-15	IPR001190	SRCR domain
Apl063					601	621			TMhelix
Apl064					1	27			signal
Apl064	2657	Pfam	PF00530	Scavenger receptor cysteine-rich domain	35	131	2.2e-29	IPR001190	SRCR domain
Apl064	2657	Pfam	PF00530	Scavenger receptor cysteine-rich domain	146	242	8.1e-26	IPR001190	SRCR domain
Apl064	2657	Pfam	PF00530	Scavenger receptor cysteine-rich domain	258	349	2.4e-15	IPR001190	SRCR domain
Apl064					360	383			TMhelix
Apl064					538	547			TMhelix
Apl064	2657	Pfam	PF00530	Scavenger receptor cysteine-rich domain	564	660	5.8e-29	IPR001190	SRCR domain
Apl064	2657	Pfam	PF00530	Scavenger receptor cysteine-rich domain	677	724	4.7e-14	IPR001190	SRCR domain
Apl064	2657	Pfam	PF00530	Scavenger receptor cysteine-rich domain	754	849	1.9e-30	IPR001190	SRCR domain
Apl064	2657	Pfam	PF00530	Scavenger receptor cysteine-rich domain	865	960	2.7e-30	IPR001190	SRCR domain
Apl064	2657	Pfam	PF00530	Scavenger receptor cysteine-rich domain	978	1069	6.1e-14	IPR001190	SRCR domain
Apl064					1080	1103			TMhelix
Apl064					1300	1309			TMhelix
Apl064	2657	Pfam	PF00530	Scavenger receptor cysteine-rich domain	1332	1427	1.3e-29	IPR001190	SRCR domain
Apl064	2657	Pfam	PF00530	Scavenger receptor cysteine-rich domain	1446	1541	1.1e-29	IPR001190	SRCR domain
Apl064	2657	Pfam	PF00530	Scavenger receptor cysteine-rich domain	1558	1655	2.2e-30	IPR001190	SRCR domain
Apl064	2657	Pfam	PF00530	Scavenger receptor cysteine-rich domain	1672	1768	2.4e-31	IPR001190	SRCR domain
Apl064	2657	Pfam	PF00530	Scavenger receptor cysteine-rich domain	1784	1879	1.4e-29	IPR001190	SRCR domain
Apl064	2657	Pfam	PF00530	Scavenger receptor cysteine-rich domain	1895	1990	9.2e-31	IPR001190	SRCR domain
Apl064	2657	Pfam	PF00530	Scavenger receptor cysteine-rich domain	2006	2101	1.1e-28	IPR001190	SRCR domain
Apl064	2657	Pfam	PF00530	Scavenger receptor cysteine-rich domain	2122	2218	9.7e-31	IPR001190	SRCR domain
Apl064	2657	Pfam	PF00530	Scavenger receptor cysteine-rich domain	2239	2335	2.7e-29	IPR001190	SRCR domain
Apl064	2657	Pfam	PF00530	Scavenger receptor cysteine-rich domain	2350	2446	4.7e-28	IPR001190	SRCR domain
Apl064	2657	Pfam	PF00530	Scavenger receptor cysteine-rich domain	2467	2554	1.2e-13	IPR001190	SRCR domain
Apl064					2565	2588			TMhelix
Apl065					1	21			signal
Apl065	1894	Pfam	PF01392	Fz domain	28	150	7.7e-16	IPR020067	Frizzled domain
Apl065	1894	Pfam	PF00530	Scavenger receptor cysteine-rich domain	277	376	2.3e-15	IPR001190	SRCR domain
Apl065	1894	Pfam	PF00530	Scavenger receptor cysteine-rich domain	389	470	1.4e-16	IPR001190	SRCR domain
Apl065	1894	Pfam	PF00530	Scavenger receptor cysteine-rich domain	609	705	2.5e-13	IPR001190	SRCR domain
Apl065	1894	Pfam	PF00530	Scavenger receptor cysteine-rich domain	718	819	3.5e-22	IPR001190	SRCR domain
Apl065	1894	Pfam	PF00041	Fibronectin type III domain	938	1017	4.7e-11	IPR003961	Fibronectin type III
Apl065	1894	Pfam	PF00041	Fibronectin type III domain	1039	1118	1.4e-10	IPR003961	Fibronectin type III
Apl065	1894	Pfam	PF00530	Scavenger receptor cysteine-rich domain	1143	1239	1.2e-18	IPR001190	SRCR domain
Apl065	1894	Pfam	PF00530	Scavenger receptor cysteine-rich domain	1252	1353	1.7e-23	IPR001190	SRCR domain
Apl065	1894	Pfam	PF00057	Low-density lipoprotein receptor domain class A	1465	1499	7.6e-06	IPR002172	Low-density lipoprotein (LDL) receptor class A repeat
Apl065	1894	Pfam	PF00057	Low-density lipoprotein receptor domain class A	1508	1544	7.9e-06	IPR002172	Low-density lipoprotein (LDL) receptor class A repeat
Apl065	1894	Pfam	PF00057	Low-density lipoprotein receptor domain class A	1555	1590	5.7e-07	IPR002172	Low-density lipoprotein (LDL) receptor class A repeat
Apl065	1894	Pfam	PF00057	Low-density lipoprotein receptor domain class A	1600	1636	4.2e-06	IPR002172	Low-density lipoprotein (LDL) receptor class A repeat
Apl065	1894	Pfam	PF00057	Low-density lipoprotein receptor domain class A	1646	1682	1.2e-05	IPR002172	Low-density lipoprotein (LDL) receptor class A repeat
Apl065	1894	Pfam	PF01392	Fz domain	1688	1797	3.6e-10	IPR020067	Frizzled domain
Apl066					1	24			signal
Apl066	764	Pfam	PF00530	Scavenger receptor cysteine-rich domain	34	129	8.5e-24	IPR001190	SRCR domain
Apl066	764	Pfam	PF00530	Scavenger receptor cysteine-rich domain	145	240	2.8e-22	IPR001190	SRCR domain
Apl066	764	Pfam	PF00530	Scavenger receptor cysteine-rich domain	252	347	2.7e-23	IPR001190	SRCR domain
Apl066	764	Pfam	PF00530	Scavenger receptor cysteine-rich domain	369	467	4.4e-19	IPR001190	SRCR domain
Apl066	764	Pfam	PF00530	Scavenger receptor cysteine-rich domain	486	582	1.1e-24	IPR001190	SRCR domain
Apl066					597	615			TMhelix
Apl067					1	22			signal
Apl067	401	Pfam	PF00754	F5/8 type C domain	60	179	2.5e-15	IPR000421	Coagulation factor 5/8 C-terminal domain
Apl067	401	Pfam	PF00530	Scavenger receptor cysteine-rich domain	197	293	1e-26	IPR001190	SRCR domain
Apl067	401	Pfam	PF00530	Scavenger receptor cysteine-rich domain	301	355	1.5e-15	IPR001190	SRCR domain
Apl068					1	36			signal
Apl068	299	Pfam	PF00754	F5/8 type C domain	76	204	5.5e-16	IPR000421	Coagulation factor 5/8 C-terminal domain
Apl068	299	Pfam	PF00530	Scavenger receptor cysteine-rich domain	219	290	3.9e-16	IPR001190	SRCR domain
Apl069	351	Pfam	PF00530	Scavenger receptor cysteine-rich domain	2	60	3.1e-11	IPR001190	SRCR domain
Apl069	351	Pfam	PF00057	Low-density lipoprotein receptor domain class A	83	118	1.8e-05	IPR002172	Low-density lipoprotein (LDL) receptor class A repeat
Apl069	351	Pfam	PF00530	Scavenger receptor cysteine-rich domain	125	221	3.1e-29	IPR001190	SRCR domain
Apl069	351	Pfam	PF00057	Low-density lipoprotein receptor domain class A	242	277	3.5e-06	IPR002172	Low-density lipoprotein (LDL) receptor class A repeat
Apl069	351	Pfam	PF00057	Low-density lipoprotein receptor domain class A	295	330	2.9e-06	IPR002172	Low-density lipoprotein (LDL) receptor class A repeat
Apl070					1	24			signal
Apl070	474	Pfam	PF00530	Scavenger receptor cysteine-rich domain	96	192	1.4e-31	IPR001190	SRCR domain
Apl070	474	Pfam	PF00057	Low-density lipoprotein receptor domain class A	214	249	9.5e-06	IPR002172	Low-density lipoprotein (LDL) receptor class A repeat
Apl070	474	Pfam	PF00057	Low-density lipoprotein receptor domain class A	268	303	1.2e-05	IPR002172	Low-density lipoprotein (LDL) receptor class A repeat
Apl070	474	Pfam	PF00057	Low-density lipoprotein receptor domain class A	321	357	7.6e-06	IPR002172	Low-density lipoprotein (LDL) receptor class A repeat
Apl070	474	Pfam	PF00057	Low-density lipoprotein receptor domain class A	374	410	2.4e-05	IPR002172	Low-density lipoprotein (LDL) receptor class A repeat
Apl071	1849	Pfam	PF00530	Scavenger receptor cysteine-rich domain	11	107	1.4e-25	IPR001190	SRCR domain
Apl071	1849	Pfam	PF00530	Scavenger receptor cysteine-rich domain	123	162	7.2e-06	IPR001190	SRCR domain
Apl071					170	179			TMhelix
Apl071					686	695			TMhelix
Apl071	1849	Pfam	PF00530	Scavenger receptor cysteine-rich domain	706	805	1.1e-17	IPR001190	SRCR domain
Apl071	1849	Pfam	PF00530	Scavenger receptor cysteine-rich domain	817	900	9.8e-18	IPR001190	SRCR domain
Apl071	1849	Pfam	PF00530	Scavenger receptor cysteine-rich domain	928	1025	8.8e-24	IPR001190	SRCR domain
Apl071	1849	Pfam	PF01825	GPCR proteolysis site, GPS, motif	1499	1541	1.8e-11	IPR000203	GPS motif
Apl071	1849	Pfam	PF00002	7 transmembrane receptor (Secretin family)	1557	1735	5e-10	IPR000832	GPCR, family 2, secretin-like
Apl071					1559	1580			TMhelix
Apl071					1592	1610			TMhelix
Apl071					1620	1640			TMhelix
Apl071					1664	1685			TMhelix
Apl071					1701	1723			TMhelix
Apl071					1744	1762			TMhelix
Apl071					1772	1792			TMhelix
Apl072					1	30			signal
Apl072	520	Pfam	PF00530	Scavenger receptor cysteine-rich domain	40	138	3.7e-19	IPR001190	SRCR domain
Apl072	520	Pfam	PF01822	WSC domain	155	222	1.3e-09	IPR002889	Carbohydrate-binding WSC
Apl072	520	Pfam	PF00431	CUB domain	237	337	1.4e-07	IPR000859	CUB domain
Apl072	520	Pfam	PF00084	Sushi repeat (SCR repeat)	353	406	0.00028	IPR000436	Sushi/SCR/CCP domain
Apl072					423	445			TMhelix
Apl073					1	27			signal
Apl073	831	Pfam	PF00530	Scavenger receptor cysteine-rich domain	36	132	2.2e-13	IPR001190	SRCR domain
Apl073	831	Pfam	PF01822	WSC domain	137	217	7.7e-08	IPR002889	Carbohydrate-binding WSC
Apl073	831	Pfam	PF00084	Sushi repeat (SCR repeat)	638	672	0.00027	IPR000436	Sushi/SCR/CCP domain
Apl073					686	708			TMhelix
Apl074					1	27			signal
Apl074	742	Pfam	PF00530	Scavenger receptor cysteine-rich domain	43	136	6.3e-24	IPR001190	SRCR domain
Apl074	742	Pfam	PF01822	WSC domain	140	219	2.7e-13	IPR002889	Carbohydrate-binding WSC
Apl074	742	Pfam	PF00084	Sushi repeat (SCR repeat)	352	399	8.8e-08	IPR000436	Sushi/SCR/CCP domain
Apl074					518	540			TMhelix
Apl075					1	27			signal
Apl075	1145	Pfam	PF00530	Scavenger receptor cysteine-rich domain	40	134	8.3e-20	IPR001190	SRCR domain
Apl075	1145	Pfam	PF01822	WSC domain	171	243	1e-10	IPR002889	Carbohydrate-binding WSC
Apl075	1145	Pfam	PF00084	Sushi repeat (SCR repeat)	270	316	9e-09	IPR000436	Sushi/SCR/CCP domain
Apl075	1145	Pfam	PF00084	Sushi repeat (SCR repeat)	331	387	7.6e-12	IPR000436	Sushi/SCR/CCP domain
Apl075	1145	Pfam	PF00084	Sushi repeat (SCR repeat)	392	446	1.2e-06	IPR000436	Sushi/SCR/CCP domain
Apl075	1145	Pfam	PF00084	Sushi repeat (SCR repeat)	452	507	5e-10	IPR000436	Sushi/SCR/CCP domain
Apl075	1145	Pfam	PF00084	Sushi repeat (SCR repeat)	512	567	0.00028	IPR000436	Sushi/SCR/CCP domain
Apl075	1145	Pfam	PF00084	Sushi repeat (SCR repeat)	572	628	1.3e-07	IPR000436	Sushi/SCR/CCP domain
Apl075	1145	Pfam	PF00084	Sushi repeat (SCR repeat)	633	689	0.0036	IPR000436	Sushi/SCR/CCP domain
Apl075	1145	Pfam	PF00084	Sushi repeat (SCR repeat)	699	748	6.2e-07	IPR000436	Sushi/SCR/CCP domain
Apl075	1145	Pfam	PF00084	Sushi repeat (SCR repeat)	753	809	1.7e-06	IPR000436	Sushi/SCR/CCP domain
Apl075	1145	Pfam	PF00084	Sushi repeat (SCR repeat)	817	876	4.5e-08	IPR000436	Sushi/SCR/CCP domain
Apl075	1145	Pfam	PF00084	Sushi repeat (SCR repeat)	881	936	1.9e-08	IPR000436	Sushi/SCR/CCP domain
Apl075					955	975			TMhelix
Apl076	1062	Pfam	PF00057	Low-density lipoprotein receptor domain class A	28	63	1.2e-08	IPR002172	Low-density lipoprotein (LDL) receptor class A repeat
Apl076	1062	Pfam	PF00057	Low-density lipoprotein receptor domain class A	75	110	1.6e-08	IPR002172	Low-density lipoprotein (LDL) receptor class A repeat
Apl076	1062	Pfam	PF00057	Low-density lipoprotein receptor domain class A	126	159	8.4e-11	IPR002172	Low-density lipoprotein (LDL) receptor class A repeat
Apl076	1062	Pfam	PF00530	Scavenger receptor cysteine-rich domain	384	477	3.3e-20	IPR001190	SRCR domain
Apl076	1062	Pfam	PF00057	Low-density lipoprotein receptor domain class A	522	558	1.1e-07	IPR002172	Low-density lipoprotein (LDL) receptor class A repeat
Apl076	1062	Pfam	PF00858	Amiloride-sensitive sodium channel	731	1045	2.5e-68	IPR001873	Epithelial sodium channel
Apl076					1028	1048			TMhelix
Apl077					1	27			signal
Apl077	423	Pfam	PF00754	F5/8 type C domain	62	189	1.2e-16	IPR000421	Coagulation factor 5/8 C-terminal domain
Apl077	423	Pfam	PF00530	Scavenger receptor cysteine-rich domain	205	302	7.8e-22	IPR001190	SRCR domain
Apl077	423	Pfam	PF00530	Scavenger receptor cysteine-rich domain	313	408	2.4e-27	IPR001190	SRCR domain
Apl078					1	19			signal
Apl078	1621	Pfam	PF00530	Scavenger receptor cysteine-rich domain	28	123	5.5e-26	IPR001190	SRCR domain
Apl078	1621	Pfam	PF00530	Scavenger receptor cysteine-rich domain	137	235	1.3e-23	IPR001190	SRCR domain
Apl078	1621	Pfam	PF00530	Scavenger receptor cysteine-rich domain	249	341	3.7e-18	IPR001190	SRCR domain
Apl078	1621	Pfam	PF00530	Scavenger receptor cysteine-rich domain	390	485	3.1e-20	IPR001190	SRCR domain
Apl078					498	517			TMhelix
Apl078					624	633			TMhelix
Apl078	1621	Pfam	PF00530	Scavenger receptor cysteine-rich domain	646	741	5.5e-26	IPR001190	SRCR domain
Apl078	1621	Pfam	PF00530	Scavenger receptor cysteine-rich domain	757	854	1.1e-19	IPR001190	SRCR domain
Apl078	1621	Pfam	PF00530	Scavenger receptor cysteine-rich domain	867	962	2e-22	IPR001190	SRCR domain
Apl078	1621	Pfam	PF00530	Scavenger receptor cysteine-rich domain	973	1059	7.4e-18	IPR001190	SRCR domain
Apl078	1621	Pfam	PF00530	Scavenger receptor cysteine-rich domain	1075	1173	8.7e-24	IPR001190	SRCR domain
Apl078	1621	Pfam	PF00530	Scavenger receptor cysteine-rich domain	1192	1278	1.3e-18	IPR001190	SRCR domain
Apl078	1621	Pfam	PF00530	Scavenger receptor cysteine-rich domain	1289	1384	8.6e-25	IPR001190	SRCR domain
Apl078	1621	Pfam	PF00530	Scavenger receptor cysteine-rich domain	1398	1494	4.9e-20	IPR001190	SRCR domain
Apl078					1504	1523			TMhelix
Apl079					1	25			signal
Apl079	1247	Pfam	PF00530	Scavenger receptor cysteine-rich domain	137	235	1.6e-09	IPR001190	SRCR domain
Apl079	1247	Pfam	PF00530	Scavenger receptor cysteine-rich domain	248	342	3e-13	IPR001190	SRCR domain
Apl079	1247	Pfam	PF00002	7 transmembrane receptor (Secretin family)	938	1187	9.5e-20	IPR000832	GPCR, family 2, secretin-like
Apl079					940	960			TMhelix
Apl079					975	994			TMhelix
Apl079					1000	1022			TMhelix
Apl079					1048	1069			TMhelix
Apl079					1096	1119			TMhelix
Apl079					1147	1164			TMhelix
Apl079					1174	1193			TMhelix
Apl080					1	21			signal
Apl080	604	Pfam	PF00008	EGF-like domain	137	165	1e-06	IPR000742	EGF-like domain
Apl080	604	Pfam	PF00008	EGF-like domain	175	204	1.5e-08	IPR000742	EGF-like domain
Apl080	604	Pfam	PF00008	EGF-like domain	213	241	1.5e-07	IPR000742	EGF-like domain
Apl080	604	Pfam	PF00008	EGF-like domain	251	278	6.4e-05	IPR000742	EGF-like domain
Apl080	604	Pfam	PF00008	EGF-like domain	288	315	5.2e-05	IPR000742	EGF-like domain
Apl080	604	Pfam	PF12661	Human growth factor-like EGF	367	386	0.021	IPR013032	EGF-like, conserved site
Apl080	604	Pfam	PF00530	Scavenger receptor cysteine-rich domain	401	496	3.9e-29	IPR001190	SRCR domain
Apl080	604	Pfam	PF00530	Scavenger receptor cysteine-rich domain	506	602	8.5e-30	IPR001190	SRCR domain
Apl081					1	26			signal
Apl081	418	Pfam	PF00754	F5/8 type C domain	61	188	1.5e-23	IPR000421	Coagulation factor 5/8 C-terminal domain
Apl081	418	Pfam	PF00530	Scavenger receptor cysteine-rich domain	204	299	4.8e-23	IPR001190	SRCR domain
Apl081	418	Pfam	PF00530	Scavenger receptor cysteine-rich domain	307	402	2.2e-26	IPR001190	SRCR domain
Apl082	383	Pfam	PF00530	Scavenger receptor cysteine-rich domain	36	129	4.3e-17	IPR001190	SRCR domain
Apl082	383	Pfam	PF00530	Scavenger receptor cysteine-rich domain	171	257	4.2e-08	IPR001190	SRCR domain
Apl082	383	Pfam	PF00530	Scavenger receptor cysteine-rich domain	272	374	5.7e-16	IPR001190	SRCR domain
Apl083	518	Pfam	PF00530	Scavenger receptor cysteine-rich domain	25	116	2.7e-16	IPR001190	SRCR domain
Apl083	518	Pfam	PF00530	Scavenger receptor cysteine-rich domain	152	238	8.3e-13	IPR001190	SRCR domain
Apl083	518	Pfam	PF00530	Scavenger receptor cysteine-rich domain	253	355	4.2e-11	IPR001190	SRCR domain
Apl083	518	Pfam	PF00530	Scavenger receptor cysteine-rich domain	373	462	1.5e-23	IPR001190	SRCR domain
Apl084					1	21			signal
Apl084	720	Pfam	PF00530	Scavenger receptor cysteine-rich domain	34	129	8e-18	IPR001190	SRCR domain
Apl084	720	Pfam	PF00530	Scavenger receptor cysteine-rich domain	147	245	3.6e-29	IPR001190	SRCR domain
Apl084	720	Pfam	PF00530	Scavenger receptor cysteine-rich domain	257	351	2.8e-26	IPR001190	SRCR domain
Apl084	720	Pfam	PF00530	Scavenger receptor cysteine-rich domain	369	461	4.8e-20	IPR001190	SRCR domain
Apl084	720	Pfam	PF00530	Scavenger receptor cysteine-rich domain	479	578	2.9e-21	IPR001190	SRCR domain
Apl084	720	Pfam	PF00530	Scavenger receptor cysteine-rich domain	595	693	3.3e-21	IPR001190	SRCR domain
Apl085	1632	Pfam	PF00530	Scavenger receptor cysteine-rich domain	47	137	2.4e-11	IPR001190	SRCR domain
Apl085	1632	Pfam	PF00530	Scavenger receptor cysteine-rich domain	151	244	7.8e-16	IPR001190	SRCR domain
Apl085	1632	Pfam	PF00530	Scavenger receptor cysteine-rich domain	256	356	5e-18	IPR001190	SRCR domain
Apl085	1632	Pfam	PF00530	Scavenger receptor cysteine-rich domain	372	459	4.9e-18	IPR001190	SRCR domain
Apl085	1632	Pfam	PF00530	Scavenger receptor cysteine-rich domain	471	568	9.2e-20	IPR001190	SRCR domain
Apl085	1632	Pfam	PF00530	Scavenger receptor cysteine-rich domain	578	679	1.4e-12	IPR001190	SRCR domain
Apl085	1632	Pfam	PF00530	Scavenger receptor cysteine-rich domain	690	785	5.1e-24	IPR001190	SRCR domain
Apl085	1632	Pfam	PF01825	GPCR proteolysis site, GPS, motif	1271	1313	2e-11	IPR000203	GPS motif
Apl085	1632	Pfam	PF00002	7 transmembrane receptor (Secretin family)	1329	1514	1.5e-17	IPR000832	GPCR, family 2, secretin-like
Apl085					1333	1353			TMhelix
Apl085					1364	1383			TMhelix
Apl085					1393	1413			TMhelix
Apl085					1436	1456			TMhelix
Apl085					1474	1495			TMhelix
Apl085					1517	1536			TMhelix
Apl085					1544	1564			TMhelix
Apl086					1	30			signal
Apl086	1965	Pfam	PF00530	Scavenger receptor cysteine-rich domain	123	223	6.3e-26	IPR001190	SRCR domain
Apl086	1965	Pfam	PF00530	Scavenger receptor cysteine-rich domain	347	443	2.4e-28	IPR001190	SRCR domain
Apl086	1965	Pfam	PF00530	Scavenger receptor cysteine-rich domain	661	761	1.2e-26	IPR001190	SRCR domain
Apl086	1965	Pfam	PF00530	Scavenger receptor cysteine-rich domain	883	980	1.1e-28	IPR001190	SRCR domain
Apl086	1965	Pfam	PF00530	Scavenger receptor cysteine-rich domain	1106	1205	2.6e-26	IPR001190	SRCR domain
Apl086	1965	Pfam	PF00530	Scavenger receptor cysteine-rich domain	1337	1438	1e-22	IPR001190	SRCR domain
Apl086	1965	Pfam	PF07679	Immunoglobulin I-set domain	1502	1595	1.3e-08	IPR013098	Immunoglobulin I-set
Apl086	1965	Pfam	PF07679	Immunoglobulin I-set domain	1600	1684	3.3e-14	IPR013098	Immunoglobulin I-set
Apl086	1965	Pfam	PF13927	Immunoglobulin domain	1687	1763	8.5e-16	-	Immunoglobulin domain
Apl086	1965	Pfam	PF07679	Immunoglobulin I-set domain	1780	1865	1.1e-19	IPR013098	Immunoglobulin I-set
Apl086					1881	1901			TMhelix
Apl087	445	Pfam	PF00530	Scavenger receptor cysteine-rich domain	2	80	2.8e-23	IPR001190	SRCR domain
Apl087	445	Pfam	PF00100	Zona pellucida-like domain	103	350	1.3e-47	IPR001507	Zona pellucida domain
Apl087					404	426			TMhelix
Apl088					1	21			signal
Apl088	413	Pfam	PF00754	F5/8 type C domain	53	181	2.7e-22	IPR000421	Coagulation factor 5/8 C-terminal domain
Apl088	413	Pfam	PF00530	Scavenger receptor cysteine-rich domain	196	295	1.3e-24	IPR001190	SRCR domain
Apl088	413	Pfam	PF00530	Scavenger receptor cysteine-rich domain	304	400	2.9e-29	IPR001190	SRCR domain
Apl089					1	28			signal
Apl089	390	Pfam	PF00530	Scavenger receptor cysteine-rich domain	46	145	1.3e-19	IPR001190	SRCR domain
Apl089	390	Pfam	PF00530	Scavenger receptor cysteine-rich domain	156	261	7.1e-22	IPR001190	SRCR domain
Apl089					274	294			TMhelix
Apl090	1202	Pfam	PF00530	Scavenger receptor cysteine-rich domain	14	111	8e-30	IPR001190	SRCR domain
Apl090	1202	Pfam	PF00530	Scavenger receptor cysteine-rich domain	131	228	5.6e-30	IPR001190	SRCR domain
Apl090	1202	Pfam	PF00530	Scavenger receptor cysteine-rich domain	248	345	3.9e-31	IPR001190	SRCR domain
Apl090	1202	Pfam	PF00530	Scavenger receptor cysteine-rich domain	365	458	1.1e-26	IPR001190	SRCR domain
Apl090	1202	Pfam	PF00530	Scavenger receptor cysteine-rich domain	513	606	5.9e-27	IPR001190	SRCR domain
Apl090	1202	Pfam	PF00530	Scavenger receptor cysteine-rich domain	619	715	5.2e-27	IPR001190	SRCR domain
Apl090	1202	Pfam	PF00530	Scavenger receptor cysteine-rich domain	750	846	1.5e-30	IPR001190	SRCR domain
Apl090	1202	Pfam	PF00530	Scavenger receptor cysteine-rich domain	862	955	5.7e-15	IPR001190	SRCR domain
Apl090	1202	Pfam	PF00530	Scavenger receptor cysteine-rich domain	969	1068	9.5e-18	IPR001190	SRCR domain
Apl090					1090	1111			TMhelix
Apl091					1	29			signal
Apl091	225	Pfam	PF00530	Scavenger receptor cysteine-rich domain	40	135	2.7e-29	IPR001190	SRCR domain
Apl091	225	Pfam	PF00530	Scavenger receptor cysteine-rich domain	152	223	1.4e-20	IPR001190	SRCR domain
Apl092					1	28			signal
Apl092	945	Pfam	PF00530	Scavenger receptor cysteine-rich domain	35	131	1.4e-29	IPR001190	SRCR domain
Apl092	945	Pfam	PF00530	Scavenger receptor cysteine-rich domain	141	234	3e-26	IPR001190	SRCR domain
Apl092	945	Pfam	PF00530	Scavenger receptor cysteine-rich domain	242	339	7.4e-27	IPR001190	SRCR domain
Apl092	945	Pfam	PF00530	Scavenger receptor cysteine-rich domain	346	440	4.3e-25	IPR001190	SRCR domain
Apl092	945	Pfam	PF00008	EGF-like domain	442	470	4.7e-06	IPR000742	EGF-like domain
Apl092	945	Pfam	PF00530	Scavenger receptor cysteine-rich domain	483	576	2.4e-24	IPR001190	SRCR domain
Apl092	945	Pfam	PF00530	Scavenger receptor cysteine-rich domain	585	678	8.7e-22	IPR001190	SRCR domain
Apl092	945	Pfam	PF00084	Sushi repeat (SCR repeat)	682	739	7.4e-09	IPR000436	Sushi/SCR/CCP domain
Apl092	945	Pfam	PF00084	Sushi repeat (SCR repeat)	759	802	0.00059	IPR000436	Sushi/SCR/CCP domain
Apl092	945	Pfam	PF00084	Sushi repeat (SCR repeat)	819	864	2.7e-07	IPR000436	Sushi/SCR/CCP domain
Apl092					879	900			TMhelix
Apl093					1	20			signal
Apl093	4086	Pfam	PF00058	Low-density lipoprotein receptor repeat class B	69	108	6.2e-05	IPR000033	LDLR class B repeat
Apl093	4086	Pfam	PF00058	Low-density lipoprotein receptor repeat class B	155	193	7.4e-10	IPR000033	LDLR class B repeat
Apl093	4086	Pfam	PF00008	EGF-like domain	286	316	1.1e-05	IPR000742	EGF-like domain
Apl093	4086	Pfam	PF00530	Scavenger receptor cysteine-rich domain	327	423	1.5e-24	IPR001190	SRCR domain
Apl093	4086	Pfam	PF00530	Scavenger receptor cysteine-rich domain	429	527	4.2e-27	IPR001190	SRCR domain
Apl093	4086	Pfam	PF00530	Scavenger receptor cysteine-rich domain	533	629	8.8e-27	IPR001190	SRCR domain
Apl093	4086	Pfam	PF00530	Scavenger receptor cysteine-rich domain	635	729	1.8e-24	IPR001190	SRCR domain
Apl093	4086	Pfam	PF00530	Scavenger receptor cysteine-rich domain	771	868	1e-27	IPR001190	SRCR domain
Apl093	4086	Pfam	PF00530	Scavenger receptor cysteine-rich domain	874	971	4.9e-25	IPR001190	SRCR domain
Apl093	4086	Pfam	PF00008	EGF-like domain	973	1002	9.5e-06	IPR000742	EGF-like domain
Apl093	4086	Pfam	PF00530	Scavenger receptor cysteine-rich domain	1013	1110	3.4e-25	IPR001190	SRCR domain
Apl093	4086	Pfam	PF00530	Scavenger receptor cysteine-rich domain	1117	1213	3.4e-27	IPR001190	SRCR domain
Apl093	4086	Pfam	PF00530	Scavenger receptor cysteine-rich domain	1220	1316	3.3e-27	IPR001190	SRCR domain
Apl093	4086	Pfam	PF00530	Scavenger receptor cysteine-rich domain	1323	1423	5.3e-16	IPR001190	SRCR domain
Apl093	4086	Pfam	PF00008	EGF-like domain	1425	1455	0.00019	IPR000742	EGF-like domain
Apl093	4086	Pfam	PF00530	Scavenger receptor cysteine-rich domain	1465	1561	1.6e-27	IPR001190	SRCR domain
Apl093	4086	Pfam	PF00530	Scavenger receptor cysteine-rich domain	1567	1664	1.6e-25	IPR001190	SRCR domain
Apl093	4086	Pfam	PF00530	Scavenger receptor cysteine-rich domain	1671	1766	1.7e-27	IPR001190	SRCR domain
Apl093	4086	Pfam	PF00530	Scavenger receptor cysteine-rich domain	1774	1871	1.2e-26	IPR001190	SRCR domain
Apl093	4086	Pfam	PF00008	EGF-like domain	1873	1902	6.5e-06	IPR000742	EGF-like domain
Apl093	4086	Pfam	PF00530	Scavenger receptor cysteine-rich domain	1912	2009	2.3e-27	IPR001190	SRCR domain
Apl093	4086	Pfam	PF00530	Scavenger receptor cysteine-rich domain	2016	2112	8.3e-25	IPR001190	SRCR domain
Apl093	4086	Pfam	PF00530	Scavenger receptor cysteine-rich domain	2119	2215	2.2e-27	IPR001190	SRCR domain
Apl093	4086	Pfam	PF00530	Scavenger receptor cysteine-rich domain	2222	2319	1.2e-27	IPR001190	SRCR domain
Apl093	4086	Pfam	PF00008	EGF-like domain	2321	2351	5e-06	IPR000742	EGF-like domain
Apl093	4086	Pfam	PF00530	Scavenger receptor cysteine-rich domain	2360	2457	8.3e-28	IPR001190	SRCR domain
Apl093	4086	Pfam	PF00530	Scavenger receptor cysteine-rich domain	2464	2560	5.5e-25	IPR001190	SRCR domain
Apl093	4086	Pfam	PF00530	Scavenger receptor cysteine-rich domain	2567	2660	3e-25	IPR001190	SRCR domain
Apl093	4086	Pfam	PF00530	Scavenger receptor cysteine-rich domain	2667	2765	3.1e-25	IPR001190	SRCR domain
Apl093	4086	Pfam	PF12661	Human growth factor-like EGF	2772	2794	0.0067	IPR013032	EGF-like, conserved site
Apl093	4086	Pfam	PF00530	Scavenger receptor cysteine-rich domain	2807	2904	7.2e-29	IPR001190	SRCR domain
Apl093	4086	Pfam	PF00530	Scavenger receptor cysteine-rich domain	2911	3008	1.3e-25	IPR001190	SRCR domain
Apl093	4086	Pfam	PF00530	Scavenger receptor cysteine-rich domain	3013	3110	1.9e-22	IPR001190	SRCR domain
Apl093	4086	Pfam	PF00530	Scavenger receptor cysteine-rich domain	3117	3213	3.5e-27	IPR001190	SRCR domain
Apl093	4086	Pfam	PF00530	Scavenger receptor cysteine-rich domain	3257	3346	2.8e-25	IPR001190	SRCR domain
Apl093	4086	Pfam	PF00530	Scavenger receptor cysteine-rich domain	3353	3449	7.2e-18	IPR001190	SRCR domain
Apl093	4086	Pfam	PF00084	Sushi repeat (SCR repeat)	3454	3510	4.3e-08	IPR000436	Sushi/SCR/CCP domain
Apl093	4086	Pfam	PF12661	Human growth factor-like EGF	3520	3541	0.0011	IPR013032	EGF-like, conserved site
Apl093	4086	Pfam	PF00084	Sushi repeat (SCR repeat)	3564	3609	4.1e-05	IPR000436	Sushi/SCR/CCP domain
Apl093	4086	Pfam	PF00008	EGF-like domain	3614	3643	5.6e-05	IPR000742	EGF-like domain
Apl093	4086	Pfam	PF00084	Sushi repeat (SCR repeat)	3663	3708	4.4e-06	IPR000436	Sushi/SCR/CCP domain
Apl093	4086	Pfam	PF00008	EGF-like domain	3713	3743	1.5e-07	IPR000742	EGF-like domain
Apl093	4086	Pfam	PF00084	Sushi repeat (SCR repeat)	3761	3808	4e-07	IPR000436	Sushi/SCR/CCP domain
Apl093	4086	Pfam	PF00008	EGF-like domain	3813	3843	8.6e-07	IPR000742	EGF-like domain
Apl093	4086	Pfam	PF00084	Sushi repeat (SCR repeat)	3864	3907	4.3e-07	IPR000436	Sushi/SCR/CCP domain
Apl093	4086	Pfam	PF00084	Sushi repeat (SCR repeat)	3966	4009	0.004	IPR000436	Sushi/SCR/CCP domain
Apl093					4029	4051			TMhelix
Apl094					1	26			signal
Apl094	357	Pfam	PF00530	Scavenger receptor cysteine-rich domain	47	138	6.2e-11	IPR001190	SRCR domain
Apl094	357	Pfam	PF00530	Scavenger receptor cysteine-rich domain	154	250	4e-32	IPR001190	SRCR domain
Apl094					270	290			TMhelix
Apl095					1	18			signal
Apl095	1199	Pfam	PF00530	Scavenger receptor cysteine-rich domain	37	139	5.5e-14	IPR001190	SRCR domain
Apl095	1199	Pfam	PF00530	Scavenger receptor cysteine-rich domain	147	253	1.3e-06	IPR001190	SRCR domain
Apl095	1199	Pfam	PF01033	Somatomedin B domain	400	436	6.4e-06	IPR001212	Somatomedin B domain
Apl095	1199	Pfam	PF00002	7 transmembrane receptor (Secretin family)	900	1148	3.7e-24	IPR000832	GPCR, family 2, secretin-like
Apl095					905	925			TMhelix
Apl095					935	953			TMhelix
Apl095					964	986			TMhelix
Apl095					1005	1029			TMhelix
Apl095					1057	1078			TMhelix
Apl095					1105	1125			TMhelix
Apl095					1132	1154			TMhelix
Apl096					1	23			signal
Apl096	1203	Pfam	PF00530	Scavenger receptor cysteine-rich domain	35	137	3e-15	IPR001190	SRCR domain
Apl096	1203	Pfam	PF01033	Somatomedin B domain	398	434	3e-05	IPR001212	Somatomedin B domain
Apl096	1203	Pfam	PF00002	7 transmembrane receptor (Secretin family)	904	1152	1.7e-23	IPR000832	GPCR, family 2, secretin-like
Apl096					909	929			TMhelix
Apl096					939	958			TMhelix
Apl096					968	990			TMhelix
Apl096					1009	1030			TMhelix
Apl096					1061	1082			TMhelix
Apl096					1109	1129			TMhelix
Apl096					1136	1158			TMhelix
Apl097					1	26			signal
Apl097	745	Pfam	PF00093	von Willebrand factor type C domain	432	483	2.7e-07	IPR001007	VWFC domain
Apl097	745	Pfam	PF00530	Scavenger receptor cysteine-rich domain	645	740	1.6e-25	IPR001190	SRCR domain
Apl098	429	Pfam	PF00530	Scavenger receptor cysteine-rich domain	1	60	3.2e-09	IPR001190	SRCR domain
Apl098	429	Pfam	PF00530	Scavenger receptor cysteine-rich domain	66	160	2.5e-24	IPR001190	SRCR domain
Apl098	429	Pfam	PF00530	Scavenger receptor cysteine-rich domain	168	261	1.1e-21	IPR001190	SRCR domain
Apl098	429	Pfam	PF00530	Scavenger receptor cysteine-rich domain	272	362	3.1e-20	IPR001190	SRCR domain
Apl098	429	Pfam	PF00084	Sushi repeat (SCR repeat)	382	423	1.9e-07	IPR000436	Sushi/SCR/CCP domain
Apl099	891	Pfam	PF00530	Scavenger receptor cysteine-rich domain	2	78	1.6e-13	IPR001190	SRCR domain
Apl099	891	Pfam	PF00530	Scavenger receptor cysteine-rich domain	85	181	6.6e-27	IPR001190	SRCR domain
Apl099	891	Pfam	PF00530	Scavenger receptor cysteine-rich domain	189	283	7e-20	IPR001190	SRCR domain
Apl099	891	Pfam	PF00530	Scavenger receptor cysteine-rich domain	291	387	1.7e-27	IPR001190	SRCR domain
Apl099	891	Pfam	PF00530	Scavenger receptor cysteine-rich domain	394	488	8.2e-22	IPR001190	SRCR domain
Apl099	891	Pfam	PF00530	Scavenger receptor cysteine-rich domain	500	589	1.7e-17	IPR001190	SRCR domain
Apl099	891	Pfam	PF00084	Sushi repeat (SCR repeat)	610	650	3.2e-09	IPR000436	Sushi/SCR/CCP domain
Apl099	891	Pfam	PF00008	EGF-like domain	655	684	4.1e-06	IPR000742	EGF-like domain
Apl099	891	Pfam	PF00084	Sushi repeat (SCR repeat)	708	749	1.4e-06	IPR000436	Sushi/SCR/CCP domain
Apl099					764	784			TMhelix
Apl100	242	Pfam	PF00530	Scavenger receptor cysteine-rich domain	46	142	1.3e-25	IPR001190	SRCR domain
Apl100	242	Pfam	PF00530	Scavenger receptor cysteine-rich domain	148	242	2.2e-24	IPR001190	SRCR domain
Apl101					91	100			TMhelix
Apl101	1265	Pfam	PF00530	Scavenger receptor cysteine-rich domain	118	223	1.4e-07	IPR001190	SRCR domain
Apl101	1265	Pfam	PF00002	7 transmembrane receptor (Secretin family)	969	1219	1e-23	IPR000832	GPCR, family 2, secretin-like
Apl101					974	994			TMhelix
Apl101					1004	1024			TMhelix
Apl101					1035	1055			TMhelix
Apl101					1078	1099			TMhelix
Apl101					1128	1149			TMhelix
Apl101					1177	1197			TMhelix
Apl101					1203	1225			TMhelix
Aqu001					1	16			signal
Aqu001	169	Pfam	PF00530	Scavenger receptor cysteine-rich domain	30	118	9e-18	IPR001190	SRCR domain
Aqu001					134	154			TMhelix
Aqu002					1	18			signal
Aqu002	550	Pfam	PF01400	Astacin (Peptidase family M12A)	149	336	3.9e-47	IPR001506	Peptidase M12A
Aqu002	550	Pfam	PF00530	Scavenger receptor cysteine-rich domain	344	442	8.6e-11	IPR001190	SRCR domain
Aqu002	550	Pfam	PF00530	Scavenger receptor cysteine-rich domain	460	548	2.5e-22	IPR001190	SRCR domain
Aqu003					1	19			signal
Aqu003	738	Pfam	PF00530	Scavenger receptor cysteine-rich domain	29	130	9.4e-24	IPR001190	SRCR domain
Aqu003	738	Pfam	PF00530	Scavenger receptor cysteine-rich domain	177	288	2.9e-10	IPR001190	SRCR domain
Aqu003	738	Pfam	PF00530	Scavenger receptor cysteine-rich domain	315	417	3.6e-20	IPR001190	SRCR domain
Aqu003	738	Pfam	PF01186	Lysyl oxidase	528	724	1.6e-76	IPR001695	Lysyl oxidase
Aqu004					1	30			signal
Aqu004	755	Pfam	PF00530	Scavenger receptor cysteine-rich domain	42	142	1.2e-27	IPR001190	SRCR domain
Aqu004	755	Pfam	PF00530	Scavenger receptor cysteine-rich domain	198	307	2.6e-11	IPR001190	SRCR domain
Aqu004	755	Pfam	PF00530	Scavenger receptor cysteine-rich domain	332	435	1.3e-20	IPR001190	SRCR domain
Aqu004	755	Pfam	PF01186	Lysyl oxidase	545	750	2.5e-80	IPR001695	Lysyl oxidase
Aqu005					1	20			signal
Aqu005	314	Pfam	PF00530	Scavenger receptor cysteine-rich domain	38	129	2.8e-13	IPR001190	SRCR domain
Aqu005	314	Pfam	PF00530	Scavenger receptor cysteine-rich domain	147	239	1.4e-11	IPR001190	SRCR domain
Aqu005					264	284			TMhelix
Aqu006					1	21			signal
Aqu006	356	Pfam	PF00530	Scavenger receptor cysteine-rich domain	36	145	8.9e-09	IPR001190	SRCR domain
Aqu006	356	Pfam	PF00530	Scavenger receptor cysteine-rich domain	165	259	3.8e-13	IPR001190	SRCR domain
Aqu006					287	307			TMhelix
Aqu007					1	16			signal
Aqu007	609	Pfam	PF01400	Astacin (Peptidase family M12A)	215	397	4.4e-54	IPR001506	Peptidase M12A
Aqu007	609	Pfam	PF00530	Scavenger receptor cysteine-rich domain	405	501	3.5e-24	IPR001190	SRCR domain
Aqu007	609	Pfam	PF00530	Scavenger receptor cysteine-rich domain	517	606	1e-25	IPR001190	SRCR domain
Aqu008					1	23			signal
Aqu008	199	Pfam	PF00530	Scavenger receptor cysteine-rich domain	33	131	1.3e-27	IPR001190	SRCR domain
Aqu008	199	Pfam	PF00530	Scavenger receptor cysteine-rich domain	146	187	9.9e-11	IPR001190	SRCR domain
Aqu009					1	17			signal
Aqu009	183	Pfam	PF00530	Scavenger receptor cysteine-rich domain	26	123	2.5e-31	IPR001190	SRCR domain
Aqu009	183	Pfam	PF00530	Scavenger receptor cysteine-rich domain	134	177	2.4e-13	IPR001190	SRCR domain
Aqu010	300	Pfam	PF00530	Scavenger receptor cysteine-rich domain	52	144	2e-23	IPR001190	SRCR domain
Aqu010	300	Pfam	PF00530	Scavenger receptor cysteine-rich domain	160	259	2.3e-25	IPR001190	SRCR domain
Aqu011					1	39			signal
Aqu011	929	Pfam	PF00530	Scavenger receptor cysteine-rich domain	53	149	1.2e-17	IPR001190	SRCR domain
Aqu011	929	Pfam	PF00530	Scavenger receptor cysteine-rich domain	167	260	7e-20	IPR001190	SRCR domain
Aqu011	929	Pfam	PF00530	Scavenger receptor cysteine-rich domain	354	438	5.1e-06	IPR001190	SRCR domain
Aqu011	929	Pfam	PF00530	Scavenger receptor cysteine-rich domain	469	566	3.2e-19	IPR001190	SRCR domain
Aqu011	929	Pfam	PF00530	Scavenger receptor cysteine-rich domain	578	678	2.6e-13	IPR001190	SRCR domain
Aqu011	929	Pfam	PF00530	Scavenger receptor cysteine-rich domain	711	806	4.1e-10	IPR001190	SRCR domain
Aqu011	929	Pfam	PF00530	Scavenger receptor cysteine-rich domain	821	862	6.2e-11	IPR001190	SRCR domain
Aqu012	977	Pfam	PF00530	Scavenger receptor cysteine-rich domain	46	146	4.6e-13	IPR001190	SRCR domain
Aqu012	977	Pfam	PF00530	Scavenger receptor cysteine-rich domain	178	273	1e-11	IPR001190	SRCR domain
Aqu012	977	Pfam	PF00530	Scavenger receptor cysteine-rich domain	288	384	3.5e-21	IPR001190	SRCR domain
Aqu012	977	Pfam	PF00530	Scavenger receptor cysteine-rich domain	397	497	8.7e-19	IPR001190	SRCR domain
Aqu012	977	Pfam	PF00530	Scavenger receptor cysteine-rich domain	527	611	4.7e-06	IPR001190	SRCR domain
Aqu012	977	Pfam	PF00530	Scavenger receptor cysteine-rich domain	632	729	8.1e-18	IPR001190	SRCR domain
Aqu012	977	Pfam	PF00530	Scavenger receptor cysteine-rich domain	741	841	1.8e-16	IPR001190	SRCR domain
Aqu012					879	900			TMhelix
Aqu013					1	26			signal
Aqu013	819	Pfam	PF00530	Scavenger receptor cysteine-rich domain	44	145	4.3e-12	IPR001190	SRCR domain
Aqu013	819	Pfam	PF00530	Scavenger receptor cysteine-rich domain	163	252	1.2e-10	IPR001190	SRCR domain
Aqu013	819	Pfam	PF00530	Scavenger receptor cysteine-rich domain	287	387	5.3e-14	IPR001190	SRCR domain
Aqu013	819	Pfam	PF00530	Scavenger receptor cysteine-rich domain	402	496	1.4e-17	IPR001190	SRCR domain
Aqu013	819	Pfam	PF00530	Scavenger receptor cysteine-rich domain	536	638	5.5e-12	IPR001190	SRCR domain
Aqu013	819	Pfam	PF00530	Scavenger receptor cysteine-rich domain	656	753	1.6e-13	IPR001190	SRCR domain
Aqu013					794	812			TMhelix
Aqu014					1	19			signal
Aqu014	1530	Pfam	PF00530	Scavenger receptor cysteine-rich domain	30	132	1.8e-19	IPR001190	SRCR domain
Aqu014	1530	Pfam	PF00530	Scavenger receptor cysteine-rich domain	155	246	2.3e-20	IPR001190	SRCR domain
Aqu014	1530	Pfam	PF00530	Scavenger receptor cysteine-rich domain	280	360	2.6e-09	IPR001190	SRCR domain
Aqu014	1530	Pfam	PF00530	Scavenger receptor cysteine-rich domain	496	590	2.5e-16	IPR001190	SRCR domain
Aqu014	1530	Pfam	PF00530	Scavenger receptor cysteine-rich domain	602	704	2.6e-14	IPR001190	SRCR domain
Aqu014	1530	Pfam	PF00530	Scavenger receptor cysteine-rich domain	740	835	5.4e-09	IPR001190	SRCR domain
Aqu014	1530	Pfam	PF00530	Scavenger receptor cysteine-rich domain	850	946	3.2e-22	IPR001190	SRCR domain
Aqu014	1530	Pfam	PF00530	Scavenger receptor cysteine-rich domain	960	1059	8.1e-16	IPR001190	SRCR domain
Aqu014	1530	Pfam	PF00530	Scavenger receptor cysteine-rich domain	1201	1298	4.5e-21	IPR001190	SRCR domain
Aqu014	1530	Pfam	PF00530	Scavenger receptor cysteine-rich domain	1310	1411	2.2e-18	IPR001190	SRCR domain
Aqu014					1433	1453			TMhelix
Aqu015					1	21			signal
Aqu015	1501	Pfam	PF00530	Scavenger receptor cysteine-rich domain	35	133	6.9e-18	IPR001190	SRCR domain
Aqu015	1501	Pfam	PF00530	Scavenger receptor cysteine-rich domain	160	251	8.9e-21	IPR001190	SRCR domain
Aqu015	1501	Pfam	PF00530	Scavenger receptor cysteine-rich domain	285	364	1.7e-09	IPR001190	SRCR domain
Aqu015	1501	Pfam	PF00530	Scavenger receptor cysteine-rich domain	382	480	5.3e-11	IPR001190	SRCR domain
Aqu015	1501	Pfam	PF00530	Scavenger receptor cysteine-rich domain	496	594	1.6e-20	IPR001190	SRCR domain
Aqu015	1501	Pfam	PF00530	Scavenger receptor cysteine-rich domain	606	706	1.9e-17	IPR001190	SRCR domain
Aqu015	1501	Pfam	PF00530	Scavenger receptor cysteine-rich domain	744	838	1.9e-09	IPR001190	SRCR domain
Aqu015	1501	Pfam	PF00530	Scavenger receptor cysteine-rich domain	854	949	6.2e-22	IPR001190	SRCR domain
Aqu015	1501	Pfam	PF00530	Scavenger receptor cysteine-rich domain	967	1065	1e-16	IPR001190	SRCR domain
Aqu015	1501	Pfam	PF00530	Scavenger receptor cysteine-rich domain	1089	1185	1.1e-06	IPR001190	SRCR domain
Aqu015	1501	Pfam	PF00530	Scavenger receptor cysteine-rich domain	1202	1296	1.4e-17	IPR001190	SRCR domain
Aqu015	1501	Pfam	PF00530	Scavenger receptor cysteine-rich domain	1308	1406	2.4e-18	IPR001190	SRCR domain
Aqu015					1428	1448			TMhelix
Aqu016					1	21			signal
Aqu016	1495	Pfam	PF00530	Scavenger receptor cysteine-rich domain	33	131	3.5e-15	IPR001190	SRCR domain
Aqu016	1495	Pfam	PF00530	Scavenger receptor cysteine-rich domain	154	247	2.1e-21	IPR001190	SRCR domain
Aqu016	1495	Pfam	PF00530	Scavenger receptor cysteine-rich domain	281	364	5e-08	IPR001190	SRCR domain
Aqu016	1495	Pfam	PF00530	Scavenger receptor cysteine-rich domain	499	597	1.7e-19	IPR001190	SRCR domain
Aqu016	1495	Pfam	PF00530	Scavenger receptor cysteine-rich domain	609	709	8.5e-16	IPR001190	SRCR domain
Aqu016	1495	Pfam	PF00530	Scavenger receptor cysteine-rich domain	741	836	1.5e-10	IPR001190	SRCR domain
Aqu016	1495	Pfam	PF00530	Scavenger receptor cysteine-rich domain	852	945	1.4e-21	IPR001190	SRCR domain
Aqu016	1495	Pfam	PF00530	Scavenger receptor cysteine-rich domain	957	1038	6e-13	IPR001190	SRCR domain
Aqu016	1495	Pfam	PF00530	Scavenger receptor cysteine-rich domain	1087	1175	4.9e-06	IPR001190	SRCR domain
Aqu016	1495	Pfam	PF00530	Scavenger receptor cysteine-rich domain	1190	1287	3.2e-20	IPR001190	SRCR domain
Aqu016	1495	Pfam	PF00530	Scavenger receptor cysteine-rich domain	1302	1399	1.1e-14	IPR001190	SRCR domain
Aqu016					1429	1447			TMhelix
Aqu017					1	16			signal
Aqu017	571	Pfam	PF01400	Astacin (Peptidase family M12A)	175	360	5e-52	IPR001506	Peptidase M12A
Aqu017	571	Pfam	PF00530	Scavenger receptor cysteine-rich domain	368	464	4.2e-25	IPR001190	SRCR domain
Aqu017	571	Pfam	PF00530	Scavenger receptor cysteine-rich domain	479	569	5.2e-26	IPR001190	SRCR domain
Aqu018	144	Pfam	PF00530	Scavenger receptor cysteine-rich domain	45	143	4.8e-21	IPR001190	SRCR domain
Aqu019					1	21			signal
Aqu019	717	Pfam	PF15494	Scavenger receptor cysteine-rich domain	43	125	4.8e-06	IPR017448	SRCR-like domain
Aqu019	717	Pfam	PF00530	Scavenger receptor cysteine-rich domain	163	261	5.5e-10	IPR001190	SRCR domain
Aqu019	717	Pfam	PF00530	Scavenger receptor cysteine-rich domain	281	370	1.4e-07	IPR001190	SRCR domain
Aqu019	717	Pfam	PF00530	Scavenger receptor cysteine-rich domain	402	500	3.3e-16	IPR001190	SRCR domain
Aqu019	717	Pfam	PF00530	Scavenger receptor cysteine-rich domain	512	597	6.7e-15	IPR001190	SRCR domain
Aqu019					656	676			TMhelix
Aqu020					1	16			signal
Aqu020	339	Pfam	PF01400	Astacin (Peptidase family M12A)	97	294	7.8e-29	IPR001506	Peptidase M12A
Aqu020	339	Pfam	PF00530	Scavenger receptor cysteine-rich domain	301	339	1.3e-09	IPR001190	SRCR domain
Aqu021					1	17			signal
Aqu021	410	Pfam	PF01400	Astacin (Peptidase family M12A)	86	280	2e-35	IPR001506	Peptidase M12A
Aqu021	410	Pfam	PF00530	Scavenger receptor cysteine-rich domain	287	389	3.5e-23	IPR001190	SRCR domain
Aqu022					1	14			signal
Aqu022	499	Pfam	PF01400	Astacin (Peptidase family M12A)	116	294	4.1e-32	IPR001506	Peptidase M12A
Aqu022	499	Pfam	PF00530	Scavenger receptor cysteine-rich domain	302	400	1.8e-16	IPR001190	SRCR domain
Aqu022	499	Pfam	PF00530	Scavenger receptor cysteine-rich domain	411	497	1.1e-16	IPR001190	SRCR domain
Aqu023					1	24			signal
Aqu023	338	Pfam	PF00530	Scavenger receptor cysteine-rich domain	45	149	2.3e-12	IPR001190	SRCR domain
Aqu023	338	Pfam	PF00530	Scavenger receptor cysteine-rich domain	167	265	1.8e-14	IPR001190	SRCR domain
Aqu023					290	315			TMhelix
Aqu024					1	19			signal
Aqu024	397	Pfam	PF00530	Scavenger receptor cysteine-rich domain	36	143	4.9e-13	IPR001190	SRCR domain
Aqu024	397	Pfam	PF00530	Scavenger receptor cysteine-rich domain	161	259	1.3e-22	IPR001190	SRCR domain
Aqu024					286	306			TMhelix
Aqu025					1	19			signal
Aqu025	435	Pfam	PF00530	Scavenger receptor cysteine-rich domain	34	143	4.4e-12	IPR001190	SRCR domain
Aqu025	435	Pfam	PF00530	Scavenger receptor cysteine-rich domain	162	257	2.6e-20	IPR001190	SRCR domain
Aqu025					284	304			TMhelix
Aqu026					1	19			signal
Aqu026	385	Pfam	PF00530	Scavenger receptor cysteine-rich domain	39	143	5.4e-14	IPR001190	SRCR domain
Aqu026	385	Pfam	PF00530	Scavenger receptor cysteine-rich domain	161	257	2.2e-18	IPR001190	SRCR domain
Aqu026					284	304			TMhelix
Aqu027					1	21			signal
Aqu027	400	Pfam	PF00530	Scavenger receptor cysteine-rich domain	39	144	1e-12	IPR001190	SRCR domain
Aqu027	400	Pfam	PF00530	Scavenger receptor cysteine-rich domain	162	258	2.3e-19	IPR001190	SRCR domain
Aqu027					289	309			TMhelix
Aqu028					1	22			signal
Aqu028	197	Pfam	PF00530	Scavenger receptor cysteine-rich domain	40	131	1.2e-12	IPR001190	SRCR domain
Aqu028	197	Pfam	PF00530	Scavenger receptor cysteine-rich domain	148	193	1e-10	IPR001190	SRCR domain
Aqu029					1	22			signal
Aqu029	406	Pfam	PF00530	Scavenger receptor cysteine-rich domain	40	135	5.2e-12	IPR001190	SRCR domain
Aqu029	406	Pfam	PF00530	Scavenger receptor cysteine-rich domain	154	251	8.5e-23	IPR001190	SRCR domain
Aqu029					286	304			TMhelix
Aqu030	859	Pfam	PF00530	Scavenger receptor cysteine-rich domain	13	59	6.8e-09	IPR001190	SRCR domain
Aqu030	859	Pfam	PF00530	Scavenger receptor cysteine-rich domain	77	174	7.1e-16	IPR001190	SRCR domain
Aqu030	859	Pfam	PF00530	Scavenger receptor cysteine-rich domain	212	311	6.2e-10	IPR001190	SRCR domain
Aqu030	859	Pfam	PF00530	Scavenger receptor cysteine-rich domain	330	427	3.9e-15	IPR001190	SRCR domain
Aqu030	859	Pfam	PF00530	Scavenger receptor cysteine-rich domain	465	564	5.5e-11	IPR001190	SRCR domain
Aqu030	859	Pfam	PF00530	Scavenger receptor cysteine-rich domain	583	680	1.5e-15	IPR001190	SRCR domain
Aqu030	859	Pfam	PF00530	Scavenger receptor cysteine-rich domain	718	816	1.7e-10	IPR001190	SRCR domain
Aqu031	570	Pfam	PF00530	Scavenger receptor cysteine-rich domain	47	142	9.4e-29	IPR001190	SRCR domain
Aqu031	570	Pfam	PF00530	Scavenger receptor cysteine-rich domain	153	248	6.9e-27	IPR001190	SRCR domain
Aqu031	570	Pfam	PF00530	Scavenger receptor cysteine-rich domain	259	353	1.6e-27	IPR001190	SRCR domain
Aqu031					363	386			TMhelix
Aqu032					1	11			signal
Aqu032	683	Pfam	PF00530	Scavenger receptor cysteine-rich domain	32	130	1.6e-12	IPR001190	SRCR domain
Aqu032	683	Pfam	PF00530	Scavenger receptor cysteine-rich domain	149	244	7.7e-14	IPR001190	SRCR domain
Aqu032	683	Pfam	PF00530	Scavenger receptor cysteine-rich domain	301	398	7.7e-11	IPR001190	SRCR domain
Aqu032	683	Pfam	PF00530	Scavenger receptor cysteine-rich domain	417	513	4.2e-14	IPR001190	SRCR domain
Aqu032	683	Pfam	PF00530	Scavenger receptor cysteine-rich domain	555	649	3.2e-12	IPR001190	SRCR domain
Aqu033	318	Pfam	PF00530	Scavenger receptor cysteine-rich domain	85	186	3.1e-13	IPR001190	SRCR domain
Aqu033	318	Pfam	PF00530	Scavenger receptor cysteine-rich domain	203	296	8e-14	IPR001190	SRCR domain
Aqu034	415	Pfam	PF00530	Scavenger receptor cysteine-rich domain	15	64	1.7e-07	IPR001190	SRCR domain
Aqu034	415	Pfam	PF00530	Scavenger receptor cysteine-rich domain	75	169	8.1e-29	IPR001190	SRCR domain
Aqu034	415	Pfam	PF00530	Scavenger receptor cysteine-rich domain	180	276	2e-28	IPR001190	SRCR domain
Aqu034	415	Pfam	PF00530	Scavenger receptor cysteine-rich domain	287	381	3.9e-27	IPR001190	SRCR domain
Aqu034					395	414			TMhelix
Aqu035	742	Pfam	PF00530	Scavenger receptor cysteine-rich domain	8	105	4.7e-21	IPR001190	SRCR domain
Aqu035	742	Pfam	PF00530	Scavenger receptor cysteine-rich domain	133	230	8.1e-19	IPR001190	SRCR domain
Aqu035	742	Pfam	PF00530	Scavenger receptor cysteine-rich domain	243	339	1.8e-17	IPR001190	SRCR domain
Aqu035	742	Pfam	PF00530	Scavenger receptor cysteine-rich domain	357	452	1.2e-15	IPR001190	SRCR domain
Aqu035					487	507			TMhelix
Aqu036	211	Pfam	PF00530	Scavenger receptor cysteine-rich domain	20	114	3e-14	IPR001190	SRCR domain
Aqu036					141	162			TMhelix
Aqu037	779	Pfam	PF00530	Scavenger receptor cysteine-rich domain	4	101	2.1e-19	IPR001190	SRCR domain
Aqu037	779	Pfam	PF00530	Scavenger receptor cysteine-rich domain	119	218	5.7e-19	IPR001190	SRCR domain
Aqu037	779	Pfam	PF00530	Scavenger receptor cysteine-rich domain	230	328	1.9e-20	IPR001190	SRCR domain
Aqu037	779	Pfam	PF00530	Scavenger receptor cysteine-rich domain	345	455	8.7e-19	IPR001190	SRCR domain
Aqu037	779	Pfam	PF00530	Scavenger receptor cysteine-rich domain	474	566	1e-21	IPR001190	SRCR domain
Aqu037	779	Pfam	PF00530	Scavenger receptor cysteine-rich domain	584	685	1.9e-12	IPR001190	SRCR domain
Aqu038	605	Pfam	PF00530	Scavenger receptor cysteine-rich domain	41	138	3.9e-10	IPR001190	SRCR domain
Aqu038	605	Pfam	PF00530	Scavenger receptor cysteine-rich domain	157	254	1.4e-15	IPR001190	SRCR domain
Aqu038	605	Pfam	PF00530	Scavenger receptor cysteine-rich domain	272	369	2.3e-10	IPR001190	SRCR domain
Aqu038	605	Pfam	PF00530	Scavenger receptor cysteine-rich domain	388	484	4.4e-16	IPR001190	SRCR domain
Aqu038	605	Pfam	PF00530	Scavenger receptor cysteine-rich domain	523	593	2.9e-10	IPR001190	SRCR domain
Aqu039	191	Pfam	PF00530	Scavenger receptor cysteine-rich domain	2	72	6.6e-16	IPR001190	SRCR domain
Aqu039	191	Pfam	PF00530	Scavenger receptor cysteine-rich domain	81	179	4.2e-26	IPR001190	SRCR domain
Aqu040	469	Pfam	PF00530	Scavenger receptor cysteine-rich domain	61	157	3.6e-19	IPR001190	SRCR domain
Aqu040	469	Pfam	PF00530	Scavenger receptor cysteine-rich domain	174	267	4.1e-08	IPR001190	SRCR domain
Aqu040	469	Pfam	PF00530	Scavenger receptor cysteine-rich domain	285	382	3.1e-24	IPR001190	SRCR domain
Aqu040	469	Pfam	PF01833	IPT/TIG domain	393	468	0.00053	IPR002909	IPT domain
Aqu041	587	Pfam	PF00530	Scavenger receptor cysteine-rich domain	162	249	2.5e-08	IPR001190	SRCR domain
Aqu041	587	Pfam	PF00530	Scavenger receptor cysteine-rich domain	277	375	7.9e-18	IPR001190	SRCR domain
Aqu041	587	Pfam	PF00530	Scavenger receptor cysteine-rich domain	387	487	2.9e-17	IPR001190	SRCR domain
Aqu042	541	Pfam	PF00530	Scavenger receptor cysteine-rich domain	20	101	2.1e-19	IPR001190	SRCR domain
Aqu042	541	Pfam	PF00530	Scavenger receptor cysteine-rich domain	135	218	4.4e-09	IPR001190	SRCR domain
Aqu042	541	Pfam	PF00530	Scavenger receptor cysteine-rich domain	353	451	5.5e-21	IPR001190	SRCR domain
Aqu042	541	Pfam	PF00530	Scavenger receptor cysteine-rich domain	463	540	5.7e-15	IPR001190	SRCR domain
Aqu043	545	Pfam	PF00530	Scavenger receptor cysteine-rich domain	70	161	3.5e-18	IPR001190	SRCR domain
Aqu043	545	Pfam	PF00530	Scavenger receptor cysteine-rich domain	178	268	5.6e-22	IPR001190	SRCR domain
Aqu043	545	Pfam	PF00530	Scavenger receptor cysteine-rich domain	288	384	4.2e-10	IPR001190	SRCR domain
Aqu043	545	Pfam	PF00530	Scavenger receptor cysteine-rich domain	400	493	4.9e-20	IPR001190	SRCR domain
Aqu044	532	Pfam	PF00530	Scavenger receptor cysteine-rich domain	1	62	1.7e-06	IPR001190	SRCR domain
Aqu044	532	Pfam	PF00530	Scavenger receptor cysteine-rich domain	96	192	1.3e-17	IPR001190	SRCR domain
Aqu044	532	Pfam	PF00530	Scavenger receptor cysteine-rich domain	207	304	2.2e-22	IPR001190	SRCR domain
Aqu044	532	Pfam	PF00530	Scavenger receptor cysteine-rich domain	319	413	1.9e-11	IPR001190	SRCR domain
Aqu044	532	Pfam	PF00530	Scavenger receptor cysteine-rich domain	428	526	5.9e-14	IPR001190	SRCR domain
Aqu045	343	Pfam	PF00530	Scavenger receptor cysteine-rich domain	72	165	2.4e-19	IPR001190	SRCR domain
Aqu045	343	Pfam	PF00530	Scavenger receptor cysteine-rich domain	182	283	4.6e-23	IPR001190	SRCR domain
Aqu045	343	Pfam	PF00530	Scavenger receptor cysteine-rich domain	297	334	9e-11	IPR001190	SRCR domain
Aqu046	406	Pfam	PF00530	Scavenger receptor cysteine-rich domain	23	121	1.5e-21	IPR001190	SRCR domain
Aqu046	406	Pfam	PF00530	Scavenger receptor cysteine-rich domain	134	230	3e-18	IPR001190	SRCR domain
Aqu046	406	Pfam	PF00530	Scavenger receptor cysteine-rich domain	246	345	3e-27	IPR001190	SRCR domain
Aqu046	406	Pfam	PF00530	Scavenger receptor cysteine-rich domain	369	404	3.5e-09	IPR001190	SRCR domain
Aqu047	362	Pfam	PF00530	Scavenger receptor cysteine-rich domain	41	138	3.8e-11	IPR001190	SRCR domain
Aqu047	362	Pfam	PF00530	Scavenger receptor cysteine-rich domain	157	230	2.4e-14	IPR001190	SRCR domain
Aqu047	362	Pfam	PF00530	Scavenger receptor cysteine-rich domain	253	348	1.9e-11	IPR001190	SRCR domain
Aqu048	377	Pfam	PF00530	Scavenger receptor cysteine-rich domain	43	136	1.7e-25	IPR001190	SRCR domain
Aqu048	377	Pfam	PF00530	Scavenger receptor cysteine-rich domain	143	237	2.1e-26	IPR001190	SRCR domain
Aqu048	377	Pfam	PF00530	Scavenger receptor cysteine-rich domain	243	337	2.4e-26	IPR001190	SRCR domain
Aqu048	377	Pfam	PF00530	Scavenger receptor cysteine-rich domain	344	377	7.6e-08	IPR001190	SRCR domain
Aqu049	391	Pfam	PF00530	Scavenger receptor cysteine-rich domain	65	155	1.3e-22	IPR001190	SRCR domain
Aqu049	391	Pfam	PF00530	Scavenger receptor cysteine-rich domain	173	270	3.1e-12	IPR001190	SRCR domain
Aqu049	391	Pfam	PF00530	Scavenger receptor cysteine-rich domain	290	379	4.1e-18	IPR001190	SRCR domain
Aqu050	333	Pfam	PF00530	Scavenger receptor cysteine-rich domain	58	154	2.3e-17	IPR001190	SRCR domain
Aqu050	333	Pfam	PF00530	Scavenger receptor cysteine-rich domain	170	266	9.3e-19	IPR001190	SRCR domain
Aqu050	333	Pfam	PF00530	Scavenger receptor cysteine-rich domain	284	328	3.1e-11	IPR001190	SRCR domain
Aqu051					1	19			signal
Aqu051	257	Pfam	PF00530	Scavenger receptor cysteine-rich domain	34	139	7.2e-15	IPR001190	SRCR domain
Aqu051	257	Pfam	PF00530	Scavenger receptor cysteine-rich domain	157	254	3.4e-23	IPR001190	SRCR domain
Aqu052	289	Pfam	PF00530	Scavenger receptor cysteine-rich domain	40	137	6.1e-21	IPR001190	SRCR domain
Aqu052	289	Pfam	PF00530	Scavenger receptor cysteine-rich domain	152	249	1.4e-15	IPR001190	SRCR domain
Aqu053	365	Pfam	PF00530	Scavenger receptor cysteine-rich domain	15	121	5.3e-12	IPR001190	SRCR domain
Aqu053	365	Pfam	PF00530	Scavenger receptor cysteine-rich domain	139	236	1.9e-19	IPR001190	SRCR domain
Aqu053					267	281			TMhelix
Aqu054					1	22			signal
Aqu054	285	Pfam	PF00530	Scavenger receptor cysteine-rich domain	40	131	1.2e-13	IPR001190	SRCR domain
Aqu054	285	Pfam	PF00530	Scavenger receptor cysteine-rich domain	148	247	1.7e-16	IPR001190	SRCR domain
Aqu055	219	Pfam	PF00530	Scavenger receptor cysteine-rich domain	2	97	3.3e-20	IPR001190	SRCR domain
Aqu055	219	Pfam	PF00530	Scavenger receptor cysteine-rich domain	115	219	7.6e-22	IPR001190	SRCR domain
Aqu056	392	Pfam	PF00530	Scavenger receptor cysteine-rich domain	19	116	3.9e-19	IPR001190	SRCR domain
Aqu056	392	Pfam	PF00530	Scavenger receptor cysteine-rich domain	128	228	2.4e-14	IPR001190	SRCR domain
Aqu056	392	Pfam	PF00530	Scavenger receptor cysteine-rich domain	267	358	7.2e-12	IPR001190	SRCR domain
Aqu057	171	Pfam	PF00530	Scavenger receptor cysteine-rich domain	8	105	9.9e-22	IPR001190	SRCR domain
Aqu057	171	Pfam	PF00530	Scavenger receptor cysteine-rich domain	133	169	3.8e-08	IPR001190	SRCR domain
Aqu058	265	Pfam	PF00530	Scavenger receptor cysteine-rich domain	49	148	3.8e-19	IPR001190	SRCR domain
Aqu058	265	Pfam	PF00530	Scavenger receptor cysteine-rich domain	167	264	5.3e-21	IPR001190	SRCR domain
Aqu059	310	Pfam	PF00530	Scavenger receptor cysteine-rich domain	14	109	1.2e-21	IPR001190	SRCR domain
Aqu059	310	Pfam	PF00530	Scavenger receptor cysteine-rich domain	122	223	6e-14	IPR001190	SRCR domain
Aqu060	308	Pfam	PF00530	Scavenger receptor cysteine-rich domain	75	165	1e-16	IPR001190	SRCR domain
Aqu060	308	Pfam	PF00530	Scavenger receptor cysteine-rich domain	183	282	3.6e-20	IPR001190	SRCR domain
Aqu061					1	43			signal
Aqu061	272	Pfam	PF00530	Scavenger receptor cysteine-rich domain	54	140	2e-15	IPR001190	SRCR domain
Aqu061	272	Pfam	PF00530	Scavenger receptor cysteine-rich domain	175	270	1.7e-18	IPR001190	SRCR domain
Aqu062	135	Pfam	PF00530	Scavenger receptor cysteine-rich domain	16	115	5.1e-17	IPR001190	SRCR domain
Aqu063					1	20			signal
Aqu063	313	Pfam	PF00530	Scavenger receptor cysteine-rich domain	37	128	4.9e-13	IPR001190	SRCR domain
Aqu063	313	Pfam	PF00530	Scavenger receptor cysteine-rich domain	145	242	2.6e-10	IPR001190	SRCR domain
Aqu063					268	288			TMhelix
Aqu064	487	Pfam	PF00530	Scavenger receptor cysteine-rich domain	54	146	7.7e-13	IPR001190	SRCR domain
Aqu064	487	Pfam	PF00530	Scavenger receptor cysteine-rich domain	161	255	9.2e-24	IPR001190	SRCR domain
Aqu064	487	Pfam	PF00530	Scavenger receptor cysteine-rich domain	276	367	3.8e-14	IPR001190	SRCR domain
Aqu064	487	Pfam	PF00530	Scavenger receptor cysteine-rich domain	386	484	2e-21	IPR001190	SRCR domain
Aqu065					1	21			signal
Aqu065	1863	Pfam	PF00530	Scavenger receptor cysteine-rich domain	32	128	7.1e-25	IPR001190	SRCR domain
Aqu065	1863	Pfam	PF00530	Scavenger receptor cysteine-rich domain	140	236	5.8e-24	IPR001190	SRCR domain
Aqu065	1863	Pfam	PF00530	Scavenger receptor cysteine-rich domain	255	350	1.4e-11	IPR001190	SRCR domain
Aqu065	1863	Pfam	PF00530	Scavenger receptor cysteine-rich domain	368	450	3.4e-06	IPR001190	SRCR domain
Aqu065	1863	Pfam	PF00530	Scavenger receptor cysteine-rich domain	481	579	1.1e-14	IPR001190	SRCR domain
Aqu065	1863	Pfam	PF00530	Scavenger receptor cysteine-rich domain	591	692	2.9e-14	IPR001190	SRCR domain
Aqu065	1863	Pfam	PF00530	Scavenger receptor cysteine-rich domain	724	818	4.3e-07	IPR001190	SRCR domain
Aqu065	1863	Pfam	PF00530	Scavenger receptor cysteine-rich domain	834	929	5.7e-20	IPR001190	SRCR domain
Aqu065	1863	Pfam	PF00530	Scavenger receptor cysteine-rich domain	942	1043	3.7e-13	IPR001190	SRCR domain
Aqu065	1863	Pfam	PF00530	Scavenger receptor cysteine-rich domain	1070	1155	1.4e-06	IPR001190	SRCR domain
Aqu065	1863	Pfam	PF00530	Scavenger receptor cysteine-rich domain	1178	1275	1.7e-18	IPR001190	SRCR domain
Aqu065	1863	Pfam	PF00530	Scavenger receptor cysteine-rich domain	1288	1387	1.1e-14	IPR001190	SRCR domain
Aqu065	1863	Pfam	PF00530	Scavenger receptor cysteine-rich domain	1424	1515	5.5e-10	IPR001190	SRCR domain
Aqu065	1863	Pfam	PF00530	Scavenger receptor cysteine-rich domain	1530	1627	5.6e-19	IPR001190	SRCR domain
Aqu065	1863	Pfam	PF00530	Scavenger receptor cysteine-rich domain	1638	1736	7.2e-17	IPR001190	SRCR domain
Aqu065					1787	1807			TMhelix
Aqu066					1	19			signal
Aqu066	1857	Pfam	PF00530	Scavenger receptor cysteine-rich domain	30	126	3.4e-25	IPR001190	SRCR domain
Aqu066	1857	Pfam	PF00530	Scavenger receptor cysteine-rich domain	141	237	4e-20	IPR001190	SRCR domain
Aqu066	1857	Pfam	PF00530	Scavenger receptor cysteine-rich domain	256	351	9.8e-13	IPR001190	SRCR domain
Aqu066	1857	Pfam	PF00530	Scavenger receptor cysteine-rich domain	368	452	3.7e-06	IPR001190	SRCR domain
Aqu066	1857	Pfam	PF00530	Scavenger receptor cysteine-rich domain	481	578	3e-21	IPR001190	SRCR domain
Aqu066	1857	Pfam	PF00530	Scavenger receptor cysteine-rich domain	597	692	1.7e-14	IPR001190	SRCR domain
Aqu066	1857	Pfam	PF00530	Scavenger receptor cysteine-rich domain	837	932	2.6e-20	IPR001190	SRCR domain
Aqu066	1857	Pfam	PF00530	Scavenger receptor cysteine-rich domain	944	1045	3.9e-17	IPR001190	SRCR domain
Aqu066	1857	Pfam	PF00530	Scavenger receptor cysteine-rich domain	1070	1165	3.7e-07	IPR001190	SRCR domain
Aqu066	1857	Pfam	PF00530	Scavenger receptor cysteine-rich domain	1182	1278	2.3e-20	IPR001190	SRCR domain
Aqu066	1857	Pfam	PF00530	Scavenger receptor cysteine-rich domain	1291	1388	7.6e-13	IPR001190	SRCR domain
Aqu066	1857	Pfam	PF00530	Scavenger receptor cysteine-rich domain	1420	1514	7.5e-07	IPR001190	SRCR domain
Aqu066	1857	Pfam	PF00530	Scavenger receptor cysteine-rich domain	1533	1629	1.3e-16	IPR001190	SRCR domain
Aqu066	1857	Pfam	PF00530	Scavenger receptor cysteine-rich domain	1642	1738	7e-13	IPR001190	SRCR domain
Aqu066					1780	1800			TMhelix
Aqu067					1	16			signal
Aqu067	557	Pfam	PF01400	Astacin (Peptidase family M12A)	311	447	6.1e-25	IPR001506	Peptidase M12A
Aqu067	557	Pfam	PF00530	Scavenger receptor cysteine-rich domain	454	551	7.3e-21	IPR001190	SRCR domain
Aqu068	270	Pfam	PF00530	Scavenger receptor cysteine-rich domain	75	175	1.1e-07	IPR001190	SRCR domain
Aqu068					204	219			TMhelix
Aqu069	236	Pfam	PF00530	Scavenger receptor cysteine-rich domain	53	144	4.2e-09	IPR001190	SRCR domain
Aqu069					170	187			TMhelix
Aqu070					1	23			signal
Aqu070	310	Pfam	PF00530	Scavenger receptor cysteine-rich domain	40	133	2.1e-18	IPR001190	SRCR domain
Aqu070	310	Pfam	PF00530	Scavenger receptor cysteine-rich domain	153	256	5.1e-12	IPR001190	SRCR domain
Aqu070					280	305			TMhelix
Aqu071					1	19			signal
Aqu071	706	Pfam	PF00530	Scavenger receptor cysteine-rich domain	32	128	2.1e-13	IPR001190	SRCR domain
Aqu071	706	Pfam	PF00530	Scavenger receptor cysteine-rich domain	265	362	9.3e-20	IPR001190	SRCR domain
Aqu071	706	Pfam	PF00530	Scavenger receptor cysteine-rich domain	374	475	2.1e-17	IPR001190	SRCR domain
Aqu071	706	Pfam	PF00530	Scavenger receptor cysteine-rich domain	609	704	1.7e-21	IPR001190	SRCR domain
Aqu072					1	24			signal
Aqu072	1270	Pfam	PF00530	Scavenger receptor cysteine-rich domain	38	131	6.4e-18	IPR001190	SRCR domain
Aqu072	1270	Pfam	PF00530	Scavenger receptor cysteine-rich domain	147	240	1e-19	IPR001190	SRCR domain
Aqu072	1270	Pfam	PF00530	Scavenger receptor cysteine-rich domain	266	357	6.4e-10	IPR001190	SRCR domain
Aqu072	1270	Pfam	PF00530	Scavenger receptor cysteine-rich domain	375	460	2.1e-10	IPR001190	SRCR domain
Aqu072	1270	Pfam	PF00530	Scavenger receptor cysteine-rich domain	489	587	3.9e-19	IPR001190	SRCR domain
Aqu072	1270	Pfam	PF00530	Scavenger receptor cysteine-rich domain	599	699	2.5e-13	IPR001190	SRCR domain
Aqu072	1270	Pfam	PF00530	Scavenger receptor cysteine-rich domain	732	825	3e-08	IPR001190	SRCR domain
Aqu072	1270	Pfam	PF00530	Scavenger receptor cysteine-rich domain	841	936	1.1e-19	IPR001190	SRCR domain
Aqu072	1270	Pfam	PF00530	Scavenger receptor cysteine-rich domain	949	1050	1.8e-19	IPR001190	SRCR domain
Aqu072	1270	Pfam	PF00530	Scavenger receptor cysteine-rich domain	1187	1261	2.5e-13	IPR001190	SRCR domain
Aqu073	506	Pfam	PF00530	Scavenger receptor cysteine-rich domain	22	115	3.2e-25	IPR001190	SRCR domain
Aqu073	506	Pfam	PF00530	Scavenger receptor cysteine-rich domain	129	223	5e-26	IPR001190	SRCR domain
Aqu073	506	Pfam	PF00530	Scavenger receptor cysteine-rich domain	241	335	6.5e-26	IPR001190	SRCR domain
Aqu073	506	Pfam	PF00530	Scavenger receptor cysteine-rich domain	348	442	1.9e-27	IPR001190	SRCR domain
Aqu074					1	26			signal
Aqu074	4106	Pfam	PF00530	Scavenger receptor cysteine-rich domain	86	182	7.2e-22	IPR001190	SRCR domain
Aqu074	4106	Pfam	PF00530	Scavenger receptor cysteine-rich domain	196	289	1.2e-20	IPR001190	SRCR domain
Aqu074	4106	Pfam	PF00530	Scavenger receptor cysteine-rich domain	304	404	6.3e-23	IPR001190	SRCR domain
Aqu074	4106	Pfam	PF00530	Scavenger receptor cysteine-rich domain	420	514	1.7e-21	IPR001190	SRCR domain
Aqu074	4106	Pfam	PF00530	Scavenger receptor cysteine-rich domain	525	620	5.4e-20	IPR001190	SRCR domain
Aqu074	4106	Pfam	PF00530	Scavenger receptor cysteine-rich domain	640	737	1.4e-15	IPR001190	SRCR domain
Aqu074	4106	Pfam	PF00530	Scavenger receptor cysteine-rich domain	758	852	4.5e-16	IPR001190	SRCR domain
Aqu074	4106	Pfam	PF00530	Scavenger receptor cysteine-rich domain	872	969	1e-23	IPR001190	SRCR domain
Aqu074	4106	Pfam	PF00530	Scavenger receptor cysteine-rich domain	982	1077	4.8e-23	IPR001190	SRCR domain
Aqu074	4106	Pfam	PF00530	Scavenger receptor cysteine-rich domain	1098	1195	2.2e-21	IPR001190	SRCR domain
Aqu074	4106	Pfam	PF00530	Scavenger receptor cysteine-rich domain	1208	1309	6.7e-16	IPR001190	SRCR domain
Aqu074	4106	Pfam	PF00530	Scavenger receptor cysteine-rich domain	1325	1426	2.1e-15	IPR001190	SRCR domain
Aqu074	4106	Pfam	PF00530	Scavenger receptor cysteine-rich domain	1440	1536	9.4e-21	IPR001190	SRCR domain
Aqu074	4106	Pfam	PF00530	Scavenger receptor cysteine-rich domain	1550	1647	4.9e-19	IPR001190	SRCR domain
Aqu074	4106	Pfam	PF00530	Scavenger receptor cysteine-rich domain	1662	1758	4.8e-19	IPR001190	SRCR domain
Aqu074	4106	Pfam	PF00530	Scavenger receptor cysteine-rich domain	1773	1865	3.4e-16	IPR001190	SRCR domain
Aqu074	4106	Pfam	PF00530	Scavenger receptor cysteine-rich domain	1884	1978	2.4e-19	IPR001190	SRCR domain
Aqu074	4106	Pfam	PF00530	Scavenger receptor cysteine-rich domain	1990	2086	1e-23	IPR001190	SRCR domain
Aqu074	4106	Pfam	PF00530	Scavenger receptor cysteine-rich domain	2104	2198	2.1e-20	IPR001190	SRCR domain
Aqu074	4106	Pfam	PF00530	Scavenger receptor cysteine-rich domain	2330	2426	7.5e-19	IPR001190	SRCR domain
Aqu074	4106	Pfam	PF00530	Scavenger receptor cysteine-rich domain	2440	2538	4e-18	IPR001190	SRCR domain
Aqu074	4106	Pfam	PF00530	Scavenger receptor cysteine-rich domain	2554	2651	3.8e-22	IPR001190	SRCR domain
Aqu074	4106	Pfam	PF00530	Scavenger receptor cysteine-rich domain	2666	2760	8e-18	IPR001190	SRCR domain
Aqu074	4106	Pfam	PF00530	Scavenger receptor cysteine-rich domain	2783	2874	1.5e-20	IPR001190	SRCR domain
Aqu074	4106	Pfam	PF00530	Scavenger receptor cysteine-rich domain	2889	2984	9.3e-16	IPR001190	SRCR domain
Aqu074	4106	Pfam	PF00530	Scavenger receptor cysteine-rich domain	2998	3094	3.7e-16	IPR001190	SRCR domain
Aqu074	4106	Pfam	PF00530	Scavenger receptor cysteine-rich domain	3114	3215	9.4e-17	IPR001190	SRCR domain
Aqu074	4106	Pfam	PF00530	Scavenger receptor cysteine-rich domain	3228	3324	2.7e-21	IPR001190	SRCR domain
Aqu074	4106	Pfam	PF00530	Scavenger receptor cysteine-rich domain	3342	3439	2.4e-21	IPR001190	SRCR domain
Aqu074	4106	Pfam	PF00530	Scavenger receptor cysteine-rich domain	3454	3548	2.2e-14	IPR001190	SRCR domain
Aqu074	4106	Pfam	PF00530	Scavenger receptor cysteine-rich domain	3671	3750	9e-12	IPR001190	SRCR domain
Aqu074					4009	4029			TMhelix
Aqu075					1	20			signal
Aqu075	466	Pfam	PF00530	Scavenger receptor cysteine-rich domain	35	131	1.7e-16	IPR001190	SRCR domain
Aqu075	466	Pfam	PF00530	Scavenger receptor cysteine-rich domain	150	246	3.7e-16	IPR001190	SRCR domain
Aqu075	466	Pfam	PF00530	Scavenger receptor cysteine-rich domain	264	361	6.6e-20	IPR001190	SRCR domain
Aqu075					417	437			TMhelix
Aqu076					1	17			signal
Aqu076	897	Pfam	PF00530	Scavenger receptor cysteine-rich domain	31	124	5.3e-10	IPR001190	SRCR domain
Aqu076	897	Pfam	PF00530	Scavenger receptor cysteine-rich domain	139	225	2.2e-10	IPR001190	SRCR domain
Aqu076	897	Pfam	PF00041	Fibronectin type III domain	329	409	3.5e-07	IPR003961	Fibronectin type III
Aqu076					447	471			TMhelix
Aqu077					1	19			signal
Aqu077	992	Pfam	PF00530	Scavenger receptor cysteine-rich domain	35	141	1.8e-13	IPR001190	SRCR domain
Aqu077	992	Pfam	PF00530	Scavenger receptor cysteine-rich domain	159	255	4.8e-15	IPR001190	SRCR domain
Aqu077	992	Pfam	PF00530	Scavenger receptor cysteine-rich domain	293	398	2.3e-14	IPR001190	SRCR domain
Aqu077	992	Pfam	PF00530	Scavenger receptor cysteine-rich domain	416	513	3.6e-18	IPR001190	SRCR domain
Aqu077	992	Pfam	PF00530	Scavenger receptor cysteine-rich domain	557	662	3e-10	IPR001190	SRCR domain
Aqu077	992	Pfam	PF00530	Scavenger receptor cysteine-rich domain	680	776	6.4e-19	IPR001190	SRCR domain
Aqu077					807	827			TMhelix
Aqu078					1	19			signal
Aqu078	676	Pfam	PF00530	Scavenger receptor cysteine-rich domain	38	140	1.1e-12	IPR001190	SRCR domain
Aqu078	676	Pfam	PF00530	Scavenger receptor cysteine-rich domain	158	254	9.1e-21	IPR001190	SRCR domain
Aqu078	676	Pfam	PF00530	Scavenger receptor cysteine-rich domain	293	396	9.4e-13	IPR001190	SRCR domain
Aqu078	676	Pfam	PF00530	Scavenger receptor cysteine-rich domain	414	511	3.2e-19	IPR001190	SRCR domain
Aqu078					546	564			TMhelix
Aqu079					1	19			signal
Aqu079	368	Pfam	PF00530	Scavenger receptor cysteine-rich domain	35	140	2.7e-12	IPR001190	SRCR domain
Aqu079	368	Pfam	PF00530	Scavenger receptor cysteine-rich domain	158	254	7.7e-21	IPR001190	SRCR domain
Aqu079					289	309			TMhelix
Aqu080					1	19			signal
Aqu080	325	Pfam	PF00530	Scavenger receptor cysteine-rich domain	38	144	2.6e-12	IPR001190	SRCR domain
Aqu080	325	Pfam	PF00530	Scavenger receptor cysteine-rich domain	162	258	1.2e-18	IPR001190	SRCR domain
Aqu080					287	307			TMhelix
Aqu081					1	19			signal
Aqu081	321	Pfam	PF00530	Scavenger receptor cysteine-rich domain	35	138	4.9e-12	IPR001190	SRCR domain
Aqu081	321	Pfam	PF00530	Scavenger receptor cysteine-rich domain	156	251	6.6e-19	IPR001190	SRCR domain
Aqu081					293	310			TMhelix
Aqu082					1	19			signal
Aqu082	319	Pfam	PF00530	Scavenger receptor cysteine-rich domain	35	138	4.9e-12	IPR001190	SRCR domain
Aqu082	319	Pfam	PF00530	Scavenger receptor cysteine-rich domain	156	251	3.6e-19	IPR001190	SRCR domain
Aqu082					293	310			TMhelix
Aqu083					1	17			signal
Aqu083	352	Pfam	PF00530	Scavenger receptor cysteine-rich domain	41	114	3.6e-07	IPR001190	SRCR domain
Aqu083					313	333			TMhelix
Aqu084					1	19			signal
Aqu084	363	Pfam	PF00530	Scavenger receptor cysteine-rich domain	91	185	3.9e-26	IPR001190	SRCR domain
Aqu084	363	Pfam	PF00530	Scavenger receptor cysteine-rich domain	197	289	1.7e-24	IPR001190	SRCR domain
Aqu084	363	Pfam	PF02793	Hormone receptor domain	309	352	5e-06	IPR001879	GPCR, family 2, extracellular hormone receptor domain
Aqu085					1	18			signal
Aqu085	2796	Pfam	PF00530	Scavenger receptor cysteine-rich domain	29	126	2.1e-18	IPR001190	SRCR domain
Aqu085	2796	Pfam	PF00530	Scavenger receptor cysteine-rich domain	144	248	6.5e-21	IPR001190	SRCR domain
Aqu085	2796	Pfam	PF00530	Scavenger receptor cysteine-rich domain	260	353	1.2e-17	IPR001190	SRCR domain
Aqu085	2796	Pfam	PF00530	Scavenger receptor cysteine-rich domain	370	471	8.9e-22	IPR001190	SRCR domain
Aqu085	2796	Pfam	PF00530	Scavenger receptor cysteine-rich domain	485	580	1.8e-16	IPR001190	SRCR domain
Aqu085	2796	Pfam	PF00530	Scavenger receptor cysteine-rich domain	598	704	1.7e-14	IPR001190	SRCR domain
Aqu085	2796	Pfam	PF00530	Scavenger receptor cysteine-rich domain	724	815	3e-21	IPR001190	SRCR domain
Aqu085	2796	Pfam	PF00530	Scavenger receptor cysteine-rich domain	833	930	2.6e-12	IPR001190	SRCR domain
Aqu085	2796	Pfam	PF00530	Scavenger receptor cysteine-rich domain	957	1045	1.7e-06	IPR001190	SRCR domain
Aqu085	2796	Pfam	PF00530	Scavenger receptor cysteine-rich domain	1066	1162	1.2e-08	IPR001190	SRCR domain
Aqu085	2796	Pfam	PF00530	Scavenger receptor cysteine-rich domain	1179	1268	2e-16	IPR001190	SRCR domain
Aqu085	2796	Pfam	PF00530	Scavenger receptor cysteine-rich domain	1286	1385	1e-12	IPR001190	SRCR domain
Aqu085	2796	Pfam	PF00530	Scavenger receptor cysteine-rich domain	1398	1491	1e-15	IPR001190	SRCR domain
Aqu085	2796	Pfam	PF00530	Scavenger receptor cysteine-rich domain	1509	1600	4.6e-18	IPR001190	SRCR domain
Aqu085	2796	Pfam	PF00530	Scavenger receptor cysteine-rich domain	1616	1712	1.5e-20	IPR001190	SRCR domain
Aqu085	2796	Pfam	PF00530	Scavenger receptor cysteine-rich domain	1730	1827	7.9e-09	IPR001190	SRCR domain
Aqu085	2796	Pfam	PF00530	Scavenger receptor cysteine-rich domain	1843	1935	3.5e-17	IPR001190	SRCR domain
Aqu085	2796	Pfam	PF00530	Scavenger receptor cysteine-rich domain	1954	2047	9.9e-08	IPR001190	SRCR domain
Aqu085	2796	Pfam	PF00530	Scavenger receptor cysteine-rich domain	2063	2152	7.9e-12	IPR001190	SRCR domain
Aqu085	2796	Pfam	PF00530	Scavenger receptor cysteine-rich domain	2172	2267	9.9e-08	IPR001190	SRCR domain
Aqu085	2796	Pfam	PF00530	Scavenger receptor cysteine-rich domain	2282	2375	4.7e-15	IPR001190	SRCR domain
Aqu085	2796	Pfam	PF00530	Scavenger receptor cysteine-rich domain	2391	2487	8.6e-23	IPR001190	SRCR domain
Aqu085					2696	2716			TMhelix
Aqu086					1	30			signal
Aqu086	788	Pfam	PF00530	Scavenger receptor cysteine-rich domain	41	138	1.4e-26	IPR001190	SRCR domain
Aqu086	788	Pfam	PF00530	Scavenger receptor cysteine-rich domain	149	243	2.7e-27	IPR001190	SRCR domain
Aqu086	788	Pfam	PF00530	Scavenger receptor cysteine-rich domain	254	350	6.6e-28	IPR001190	SRCR domain
Aqu086	788	Pfam	PF00530	Scavenger receptor cysteine-rich domain	362	457	1.6e-26	IPR001190	SRCR domain
Aqu086	788	Pfam	PF00530	Scavenger receptor cysteine-rich domain	468	562	4e-26	IPR001190	SRCR domain
Aqu086					580	600			TMhelix
Aqu087					1	42			signal
Aqu087	307	Pfam	PF00530	Scavenger receptor cysteine-rich domain	52	145	1.3e-25	IPR001190	SRCR domain
Aqu087					158	178			TMhelix
Aqu088	284	Pfam	PF00530	Scavenger receptor cysteine-rich domain	14	114	3.5e-24	IPR001190	SRCR domain
Aqu088	284	Pfam	PF10873	Cysteine and tyrosine-rich protein 1	82	223	5e-08	IPR022640	Cysteine and tyrosine-rich protein 1
Aqu088					122	142			TMhelix
Aqu089					1	42			signal
Aqu089	246	Pfam	PF00530	Scavenger receptor cysteine-rich domain	51	152	4.1e-24	IPR001190	SRCR domain
Aqu089					174	192			TMhelix
Aqu090					1	33			signal
Aqu090	222	Pfam	PF00530	Scavenger receptor cysteine-rich domain	46	142	1e-25	IPR001190	SRCR domain
Aqu090					156	176			TMhelix
Aqu091					1	24			signal
Aqu091	489	Pfam	PF00530	Scavenger receptor cysteine-rich domain	39	134	1.7e-18	IPR001190	SRCR domain
Aqu091	489	Pfam	PF00530	Scavenger receptor cysteine-rich domain	151	243	2e-16	IPR001190	SRCR domain
Aqu091	489	Pfam	PF00530	Scavenger receptor cysteine-rich domain	277	340	1e-07	IPR001190	SRCR domain
Aqu091	489	Pfam	PF00530	Scavenger receptor cysteine-rich domain	387	471	3.7e-07	IPR001190	SRCR domain
Aqu092					1	18			signal
Aqu092	781	Pfam	PF00530	Scavenger receptor cysteine-rich domain	32	136	1.1e-17	IPR001190	SRCR domain
Aqu092	781	Pfam	PF00530	Scavenger receptor cysteine-rich domain	154	235	7.1e-15	IPR001190	SRCR domain
Aqu092	781	Pfam	PF00530	Scavenger receptor cysteine-rich domain	269	364	1.5e-18	IPR001190	SRCR domain
Aqu092	781	Pfam	PF00530	Scavenger receptor cysteine-rich domain	379	475	6.9e-21	IPR001190	SRCR domain
Aqu092	781	Pfam	PF00530	Scavenger receptor cysteine-rich domain	492	580	3e-11	IPR001190	SRCR domain
Aqu092	781	Pfam	PF00530	Scavenger receptor cysteine-rich domain	599	696	7.1e-14	IPR001190	SRCR domain
Aqu093					1	19			signal
Aqu093	517	Pfam	PF00530	Scavenger receptor cysteine-rich domain	28	127	9.8e-27	IPR001190	SRCR domain
Aqu093	517	Pfam	PF00530	Scavenger receptor cysteine-rich domain	140	239	2.1e-27	IPR001190	SRCR domain
Aqu093	517	Pfam	PF00530	Scavenger receptor cysteine-rich domain	250	350	8.7e-28	IPR001190	SRCR domain
Aqu093					412	432			TMhelix
Aqu094					1	21			signal
Aqu094	392	Pfam	PF00530	Scavenger receptor cysteine-rich domain	31	130	5.8e-27	IPR001190	SRCR domain
Aqu094					233	253			TMhelix
Aqu095					1	19			signal
Aqu095	311	Pfam	PF00530	Scavenger receptor cysteine-rich domain	29	127	4.5e-25	IPR001190	SRCR domain
Aqu095					205	225			TMhelix
Aqu096					1	20			signal
Aqu096	1532	Pfam	PF00530	Scavenger receptor cysteine-rich domain	36	132	7.4e-19	IPR001190	SRCR domain
Aqu096	1532	Pfam	PF00530	Scavenger receptor cysteine-rich domain	149	243	7.7e-19	IPR001190	SRCR domain
Aqu096	1532	Pfam	PF00530	Scavenger receptor cysteine-rich domain	270	348	9.2e-08	IPR001190	SRCR domain
Aqu096	1532	Pfam	PF00530	Scavenger receptor cysteine-rich domain	392	476	1.6e-09	IPR001190	SRCR domain
Aqu096	1532	Pfam	PF00530	Scavenger receptor cysteine-rich domain	506	604	8.1e-18	IPR001190	SRCR domain
Aqu096	1532	Pfam	PF00530	Scavenger receptor cysteine-rich domain	616	716	5.6e-14	IPR001190	SRCR domain
Aqu096	1532	Pfam	PF00530	Scavenger receptor cysteine-rich domain	748	842	4.1e-09	IPR001190	SRCR domain
[truncated: 9,056 more rows]
