# Supplementary material for: Genome-Wide Comparative Analysis of SRCR Gene Superfamily in Invertebrates Reveals Massive and Independent Gene Expansions in the Sponge and Sea Urchin
Source: Int J Mol Sci. 2024 Jan 26;25(3):1515. doi: 10.3390/ijms25031515 (PMC10855680; doi:10.3390/ijms25031515)
Supplement: Supplementary file 1 [file ijms-25-01515-s001.zip › Table S7.xlsx]

## Sheet: Sheet1
Table S7. Gene ID corresponding to the annotation file of the custom ID.
Custom ID	Gene ID
Aqu001	XP_003385488.1
Aqu002	XP_003386017.1
Aqu003	XP_003387024.1
Aqu004	XP_003387025.1
Aqu005	XP_003388302.1
Aqu006	XP_003388589.1
Aqu007	XP_003390431.2
Aqu008	XP_003390990.2
Aqu009	XP_003391880.3
Aqu010	XP_003392036.2
Aqu011	XP_011402844.1
Aqu012	XP_011402845.1
Aqu013	XP_011404100.1
Aqu014	XP_011405177.1
Aqu015	XP_011405178.1
Aqu016	XP_011405180.1
Aqu017	XP_011405509.2
Aqu018	XP_011405671.2
Aqu019	XP_011405675.2
Aqu020	XP_011405677.2
Aqu021	XP_011405678.2
Aqu022	XP_011405679.1
Aqu023	XP_011405706.1
Aqu024	XP_011405881.1
Aqu025	XP_011405882.1
Aqu026	XP_011405883.1
Aqu027	XP_011405889.2
Aqu028	XP_011406026.2
Aqu029	XP_011406132.1
Aqu030	XP_011406295.2
Aqu031	XP_011406906.2
Aqu032	XP_011408213.2
Aqu033	XP_011408401.1
Aqu034	XP_011408442.2
Aqu035	XP_011408467.1
Aqu036	XP_011408515.1
Aqu037	XP_011408605.2
Aqu038	XP_011408616.1
Aqu039	XP_011408631.2
Aqu040	XP_011408713.1
Aqu041	XP_011408754.1
Aqu042	XP_011408861.1
Aqu043	XP_011408891.1
Aqu044	XP_011408917.1
Aqu045	XP_011409003.1
Aqu046	XP_011409013.1
Aqu047	XP_011409082.1
Aqu048	XP_011409121.2
Aqu049	XP_011409159.1
Aqu050	XP_011409192.2
Aqu051	XP_011409236.2
Aqu052	XP_011409252.1
Aqu053	XP_011409269.1
Aqu054	XP_011409284.2
Aqu055	XP_011409286.1
Aqu056	XP_011409308.1
Aqu057	XP_011409377.2
Aqu058	XP_011409379.1
Aqu059	XP_011409399.1
Aqu060	XP_011409421.1
Aqu061	XP_011409477.1
Aqu062	XP_011409504.1
Aqu063	XP_011409640.1
Aqu064	XP_011409842.2
Aqu065	XP_011409970.1
Aqu066	XP_011409971.1
Aqu067	XP_019848822.1
Aqu068	XP_019848871.1
Aqu069	XP_019848873.1
Aqu070	XP_019848932.1
Aqu071	XP_019848942.1
Aqu072	XP_019849144.1
Aqu073	XP_019849150.1
Aqu074	XP_019849151.1
Aqu075	XP_019849155.1
Aqu076	XP_019849160.1
Aqu077	XP_019849173.1
Aqu078	XP_019849177.1
Aqu079	XP_019849181.1
Aqu080	XP_019849189.1
Aqu081	XP_019849190.1
Aqu082	XP_019849191.1
Aqu083	XP_019849512.1
Aqu084	XP_019849533.1
Aqu085	XP_019849591.1
Aqu086	XP_019850017.1
Aqu087	XP_019850029.1
Aqu088	XP_019850030.1
Aqu089	XP_019850031.1
Aqu090	XP_019850032.1
Aqu091	XP_019850156.1
Aqu092	XP_019850242.1
Aqu093	XP_019850360.1
Aqu094	XP_019850361.1
Aqu095	XP_019850364.1
Aqu096	XP_019850477.1
Aqu097	XP_019850478.1
Aqu098	XP_019850904.1
Aqu099	XP_019851036.1
Aqu100	XP_019851040.1
Aqu101	XP_019851045.1
Aqu102	XP_019851047.1
Aqu103	XP_019851082.1
Aqu104	XP_019851360.1
Aqu105	XP_019851366.1
Aqu106	XP_019852408.1
Aqu107	XP_019852417.1
Aqu108	XP_019852587.1
Aqu109	XP_019852588.1
Aqu110	XP_019852590.1
Aqu111	XP_019852597.1
Aqu112	XP_019852603.1
Aqu113	XP_019852606.1
Aqu114	XP_019852752.1
Aqu115	XP_019852771.1
Aqu116	XP_019852947.1
Aqu117	XP_019853224.1
Aqu118	XP_019853225.1
Aqu119	XP_019853226.1
Aqu120	XP_019853231.1
Aqu121	XP_019853238.1
Aqu122	XP_019853525.1
Aqu123	XP_019853529.1
Aqu124	XP_019853644.1
Aqu125	XP_019853753.1
Aqu126	XP_019853765.1
Aqu127	XP_019853768.1
Aqu128	XP_019853773.1
Aqu129	XP_019854069.1
Aqu130	XP_019854098.1
Aqu131	XP_019854099.1
Aqu132	XP_019854126.1
Aqu133	XP_019854371.1
Aqu134	XP_019854372.1
Aqu135	XP_019854464.1
Aqu136	XP_019854525.1
Aqu137	XP_019854526.1
Aqu138	XP_019854527.1
Aqu139	XP_019854549.1
Aqu140	XP_019854701.1
Aqu141	XP_019854703.1
Aqu142	XP_019854710.1
Aqu143	XP_019854711.1
Aqu144	XP_019854713.1
Aqu145	XP_019854725.1
Aqu146	XP_019854726.1
Aqu147	XP_019854727.1
Aqu148	XP_019854728.1
Aqu149	XP_019854940.1
Aqu150	XP_019854951.1
Aqu151	XP_019855132.1
Aqu152	XP_019855363.1
Aqu153	XP_019855373.1
Aqu154	XP_019855375.1
Aqu155	XP_019855394.1
Aqu156	XP_019855430.1
Aqu157	XP_019855431.1
Aqu158	XP_019855577.1
Aqu159	XP_019855586.1
Aqu160	XP_019855587.1
Aqu161	XP_019855599.1
Aqu162	XP_019855763.1
Aqu163	XP_019855768.1
Aqu164	XP_019856196.1
Aqu165	XP_019856204.1
Aqu166	XP_019856210.1
Aqu167	XP_019856293.1
Aqu168	XP_019856379.1
Aqu169	XP_019856383.1
Aqu170	XP_019856387.1
Aqu171	XP_019856493.1
Aqu172	XP_019856562.1
Aqu173	XP_019856563.1
Aqu174	XP_019856575.1
Aqu175	XP_019856578.1
Aqu176	XP_019856642.1
Aqu177	XP_019856736.1
Aqu178	XP_019856775.1
Aqu179	XP_019856849.1
Aqu180	XP_019856850.1
Aqu181	XP_019856901.1
Aqu182	XP_019857019.1
Aqu183	XP_019857136.1
Aqu184	XP_019857156.1
Aqu185	XP_019857158.1
Aqu186	XP_019857241.1
Aqu187	XP_019857366.1
Aqu188	XP_019857593.1
Aqu189	XP_019857594.1
Aqu190	XP_019857666.1
Aqu191	XP_019857971.1
Aqu192	XP_019857972.1
Aqu193	XP_019857973.1
Aqu194	XP_019857974.1
Aqu195	XP_019857993.1
Aqu196	XP_019858294.1
Aqu197	XP_019858317.1
Aqu198	XP_019858318.1
Aqu199	XP_019858377.1
Aqu200	XP_019858380.1
Aqu201	XP_019858381.1
Aqu202	XP_019858383.1
Aqu203	XP_019858476.1
Aqu204	XP_019858589.1
Aqu205	XP_019858631.1
Aqu206	XP_019858633.1
Aqu207	XP_019858826.1
Aqu208	XP_019858862.1
Aqu209	XP_019859007.1
Aqu210	XP_019859073.1
Aqu211	XP_019859086.1
Aqu212	XP_019859344.1
Aqu213	XP_019859345.1
Aqu214	XP_019859347.1
Aqu215	XP_019859516.1
Aqu216	XP_019859517.1
Aqu217	XP_019859696.1
Aqu218	XP_019859697.1
Aqu219	XP_019859765.1
Aqu220	XP_019859778.1
Aqu221	XP_019859783.1
Aqu222	XP_019859785.1
Aqu223	XP_019859786.1
Aqu224	XP_019859790.1
Aqu225	XP_019859820.1
Aqu226	XP_019859827.1
Aqu227	XP_019859832.1
Aqu228	XP_019860031.1
Aqu229	XP_019860057.1
Aqu230	XP_019860058.1
Aqu231	XP_019860060.1
Aqu232	XP_019860164.1
Aqu233	XP_019860165.1
Aqu234	XP_019860242.1
Aqu235	XP_019860359.1
Aqu236	XP_019860800.1
Aqu237	XP_019860852.1
Aqu238	XP_019860896.1
Aqu239	XP_019860957.1
Aqu240	XP_019860965.1
Aqu241	XP_019860994.1
Aqu242	XP_019860995.1
Aqu243	XP_019861045.1
Aqu244	XP_019861065.1
Aqu245	XP_019861192.1
Aqu246	XP_019861239.1
Aqu247	XP_019861288.1
Aqu248	XP_019861363.1
Aqu249	XP_019861476.1
Aqu250	XP_019861481.1
Aqu251	XP_019861560.1
Aqu252	XP_019861574.1
Aqu253	XP_019861646.1
Aqu254	XP_019861760.1
Aqu255	XP_019861770.1
Aqu256	XP_019861772.1
Aqu257	XP_019861854.1
Aqu258	XP_019861855.1
Aqu259	XP_019861867.1
Aqu260	XP_019861888.1
Aqu261	XP_019861944.1
Aqu262	XP_019861954.1
Aqu263	XP_019862076.1
Aqu264	XP_019862078.1
Aqu265	XP_019862092.1
Aqu266	XP_019862112.1
Aqu267	XP_019862404.1
Aqu268	XP_019862506.1
Aqu269	XP_019862508.1
Aqu270	XP_019862605.1
Aqu271	XP_019862621.1
Aqu272	XP_019862629.1
Aqu273	XP_019862630.1
Aqu274	XP_019862646.1
Aqu275	XP_019862693.1
Aqu276	XP_019862777.1
Aqu277	XP_019862945.1
Aqu278	XP_019863002.1
Aqu279	XP_019863136.1
Aqu280	XP_019863236.1
Aqu281	XP_019863237.1
Aqu282	XP_019863471.1
Aqu283	XP_019863527.1
Aqu284	XP_019863586.1
Aqu285	XP_019863600.1
Aqu286	XP_019863715.1
Aqu287	XP_019863790.1
Aqu288	XP_019863911.1
Aqu289	XP_019864010.1
Aqu290	XP_019864021.1
Aqu291	XP_019864025.1
Aqu292	XP_019864168.1
Aqu293	XP_019864254.1
Aqu294	XP_019864284.1
Aqu295	XP_019864342.1
Aqu296	XP_019864510.1
Mle001	ML002233a
Mle002	ML005015a
Mle003	ML005351a
Mle004	ML005352a
Mle005	ML006919a
Mle006	ML006931a
Mle007	ML01011a
Mle008	ML01645a
Mle009	ML019110a
Mle010	ML02231a
Mle011	ML02243a
Mle012	ML02423a
Mle013	ML029711a
Mle014	ML030235a
Mle015	ML03042a
Mle016	ML03222a
Mle017	ML033911a
Mle018	ML040718a
Mle019	ML051211a
Mle020	ML053632a
Mle021	ML05985a
Mle022	ML06302a
Mle023	ML06404a
Mle024	ML065314a
Mle025	ML06551a
Mle026	ML06704a
Mle027	ML07013a
Mle028	ML074218a
Mle029	ML096926a
Mle030	ML09775a
Mle031	ML10613a
Mle032	ML131113a
Mle033	ML154119a
Mle034	ML175611a
Mle035	ML189325a
Mle036	ML189326a
Mle037	ML20253a
Mle038	ML20572a
Mle039	ML20761a
Mle040	ML21583a
Mle041	ML223530a
Mle042	ML22912a
Mle043	ML231810a
Mle044	ML274426a
Mle045	ML27681a
Mle046	ML27985a
Mle047	ML35871a
Mle048	ML35902a
Mle049	ML444211a
Mle050	ML49751a
Nve001	XP_001629394.3
Nve002	XP_001638374.3
Nve003	XP_032218572.2
Nve004	XP_032220945.2
Nve005	XP_032221587.2
Nve006	XP_032234062.2
Nve007	XP_032236622.1
Nve008	XP_032236937.2
Nve009	XP_032239702.2
Nve010	XP_048575391.1
Nve011	XP_048579094.1
Nve012	XP_048579329.1
Nve013	XP_048579330.1
Nve014	XP_048581463.1
Nve015	XP_048581769.1
Nve016	XP_048581912.1
Nve017	XP_048583018.1
Nve018	XP_048583563.1
Nve019	XP_048584825.1
Nve020	XP_048584888.1
Nve021	XP_048584948.1
Nve022	XP_048585018.1
Nve023	XP_048585093.1
Nve024	XP_048585650.1
Nve025	XP_048586645.1
Nve026	XP_048587198.1
Nve027	XP_048587257.1
Nve028	XP_048587521.1
Nve029	XP_048588576.1
Nve030	XP_048588804.1
Nve031	XP_048588862.1
Nve032	XP_048589023.1
Nve033	XP_048589026.1
Nve034	XP_048589291.1
Nve035	XP_048589391.1
Nve036	XP_048590016.1
Nve037	XP_048590022.1
Nve038	XP_048590023.1
Nve039	XP_048590444.1
Nve040	XP_048590511.1
Adi001	XP_015747677.1
Adi002	XP_015747678.1
Adi003	XP_015747679.1
Adi004	XP_015747793.1
Adi005	XP_015749053.1
Adi006	XP_015749075.1
Adi007	XP_015749896.1
Adi008	XP_015750497.1
Adi009	XP_015750930.1
Adi010	XP_015752527.1
Adi011	XP_015752528.1
Adi012	XP_015752576.1
Adi013	XP_015755290.1
Adi014	XP_015756364.1
Adi015	XP_015757095.1
Adi016	XP_015757815.1
Adi017	XP_015757898.1
Adi018	XP_015759408.1
Adi019	XP_015760382.1
Adi020	XP_015760413.1
Adi021	XP_015762004.1
Adi022	XP_015762756.1
Adi023	XP_015762759.1
Adi024	XP_015764358.1
Adi025	XP_015765287.1
Adi026	XP_015765443.1
Adi027	XP_015765675.1
Adi028	XP_015766190.1
Adi029	XP_015767331.1
Adi030	XP_015767849.1
Adi031	XP_015769334.1
Adi032	XP_015769364.1
Adi033	XP_015771025.1
Adi034	XP_015771384.1
Adi035	XP_015771990.1
Adi036	XP_015771993.1
Adi037	XP_015772395.1
Adi038	XP_015774435.1
Adi039	XP_015774705.1
Adi040	XP_015774709.1
Adi041	XP_015774717.1
Adi042	XP_015775200.1
Adi043	XP_015775853.1
Adi044	XP_015776329.1
Adi045	XP_015777689.1
Adi046	XP_015777958.1
Adi047	XP_015777969.1
Adi048	XP_015778018.1
Adi049	XP_015778393.1
Adi050	XP_015780517.1
Sma001	XP_018646973.1
Sma002	XP_018647643.1
Sma003	XP_018647645.1
Sma004	XP_018648124.1
Sma005	XP_018648688.1
Hmi001	HMIM013810-PA
Hmi002	HMIM021309-PA
Hmi003	HMIM019777-PA
Hmi004	HMIM008005-PA
Hmi005	HMIM013335-PA
Hmi006	HMIM017838-PA
Hmi007	HMIM017837-PA
Hmi008	HMIM013145-PA
Hmi009	HMIM012456-PA
Hmi010	HMIM017832-PA
Hmi011	HMIM007999-PA
Hmi012	HMIM016272-PA
Hmi013	HMIM013811-PA
Pau001	g166.t1
Pau002	g1129.t1
Pau003	g1340.t1
Pau004	g1977.t1
Pau005	g3968.t1
Pau006	g4108.t1
Pau007	g4805.t1
Pau008	g4806.t1
Pau009	g5251.t1
Pau010	g5252.t1
Pau011	g7661.t1
Pau012	g7662.t1
Pau013	g8326.t1
Pau014	g8330.t1
Pau015	g10185.t1
Pau016	g10395.t1
Pau017	g11242.t1
Pau018	g11843.t1
Pau019	g11844.t1
Pau020	g11845.t1
Pau021	g13374.t1
Pau022	g14430.t1
Pau023	g14532.t1
Pau024	g15539.t1
Pau025	g15991.t1
Pau026	g16419.t1
Pau027	g16421.t1
Pau028	g17593.t1
Pau029	g17965.t1
Pau030	g19019.t1
Pau031	g19251.t1
Pau032	g19349.t1
Pau033	g19921.t1
Pau034	g19952.t1
Pau035	g20037.t1
Nge001	g3283.t1
Nge002	g6238.t1
Nge003	g14623.t1
Nge004	g16709.t1
Nge005	g17832.t1
Nge006	g19276.t1
Nge007	g19390.t1
Nge008	g22016.t1
Nge009	g23888.t1
Nge010	g27785.t1
Nge011	g27786.t1
Nge012	g29244.t1
Nge013	g30131.t1
Nge014	g31151.t1
Nge015	g31632.t1
Nge016	g32915.t1
Nge017	g33060.t1
Nge018	g33061.t1
Nge019	g34981.t1
Nge020	g35645.t1
Nge021	g36251.t1
Nge022	g37048.t1
Nge023	g37936.t1
Nge024	g38365.t1
Nge025	g38555.t1
Nge026	g39810.t1
Nge027	g41342.t1
Nge028	g41718.t1
Nge029	g42448.t1
Bne001	KAF6021348.1
Bne002	KAF6022013.1
Bne003	KAF6023673.1
Bne004	KAF6023674.1
Bne005	KAF6037056.1
Bne006	KAF6037961.1
Bne007	KAF6037962.1
Bne008	KAF6037967.1
Bne009	KAF6038669.1
Bne010	KAF6039463.1
Bne011	KAF6039464.1
Bne012	KAF6040600.1
Lan001	XP_013379008.1
Lan002	XP_013379156.1
Lan003	XP_013379727.1
Lan004	XP_013380180.1
Lan005	XP_013380449.1
Lan006	XP_013380450.1
Lan007	XP_013381501.1
Lan008	XP_013381599.1
Lan009	XP_013381600.1
Lan010	XP_013381602.1
Lan011	XP_013382387.1
Lan012	XP_013382414.1
Lan013	XP_013382738.1
Lan014	XP_013382844.1
Lan015	XP_013383073.1
Lan016	XP_013386073.1
Lan017	XP_013386361.1
Lan018	XP_013386369.1
Lan019	XP_013386941.1
Lan020	XP_013386942.1
Lan021	XP_013386944.1
Lan022	XP_013388029.1
Lan023	XP_013389984.1
Lan024	XP_013391594.1
Lan025	XP_013392189.1
Lan026	XP_013392401.1
Lan027	XP_013392717.1
Lan028	XP_013393889.1
Lan029	XP_013395029.1
Lan030	XP_013395030.1
Lan031	XP_013395065.1
Lan032	XP_013395792.1
Lan033	XP_013397200.1
Lan034	XP_013397757.1
Lan035	XP_013397944.1
Lan036	XP_013397946.1
Lan037	XP_013397947.1
Lan038	XP_013397966.1
Lan039	XP_013397970.1
Lan040	XP_013397971.1
Lan041	XP_013397976.1
Lan042	XP_013399708.2
Lan043	XP_013399709.1
Lan044	XP_013400962.1
Lan045	XP_013401937.1
Lan046	XP_013404386.1
Lan047	XP_013405288.2
Lan048	XP_013405701.1
Lan049	XP_013406106.1
Lan050	XP_013406440.1
Lan051	XP_013406628.1
Lan052	XP_013406654.1
Lan053	XP_013407241.1
Lan054	XP_013407747.1
Lan055	XP_013408326.2
Lan056	XP_013409344.1
Lan057	XP_013410140.1
Lan058	XP_013410349.1
Lan059	XP_013410517.1
Lan060	XP_013410522.1
Lan061	XP_013410527.1
Lan062	XP_013411506.1
Lan063	XP_013411664.1
Lan064	XP_013411912.1
Lan065	XP_013413091.1
Lan066	XP_013413095.1
Lan067	XP_013413097.1
Lan068	XP_013413116.1
Lan069	XP_013413125.1
Lan070	XP_013413161.1
Lan071	XP_013414022.1
Lan072	XP_013414023.1
Lan073	XP_013414059.1
Lan074	XP_013414178.1
Lan075	XP_013414822.1
Lan076	XP_013416148.1
Lan077	XP_013417623.1
Lan078	XP_013419329.1
Lan079	XP_013419330.1
Lan080	XP_013419331.1
Lan081	XP_013419613.2
Lan082	XP_013419620.1
Lan083	XP_013419838.1
Lan084	XP_013420196.1
Lan085	XP_013420390.1
Lan086	XP_013420480.1
Lan087	XP_013420619.1
Lan088	XP_013420940.1
Lan089	XP_013421066.1
Lan090	XP_013421210.1
Lan091	XP_013421258.1
Lan092	XP_013422119.1
Lan093	XP_023929918.1
Lan094	XP_023929988.1
Lan095	XP_023930018.1
Lan096	XP_023930471.1
Lan097	XP_023930635.1
Lan098	XP_023931116.1
Lan099	XP_023931215.1
Lan100	XP_023931761.1
Lan101	XP_023931762.1
Lan102	XP_023931763.1
Lan103	XP_023931764.1
Lan104	XP_023931882.1
Lan105	XP_023931956.1
Lan106	XP_023932459.1
Lan107	XP_023932810.1
Lan108	XP_023932815.1
Lan109	XP_023933025.1
Lan110	XP_023933278.1
Lan111	XP_023933510.1
Lan112	XP_023933538.1
Lan113	XP_023933577.1
Agr001	evm.model.Super-Scaffold_100002.1152
Agr002	evm.model.Super-Scaffold_100003.608
Agr003	evm.model.Super-Scaffold_100006.1256
Agr004	evm.model.Super-Scaffold_100007.281
Agr005	evm.model.Super-Scaffold_100007.295
Agr006	evm.model.Super-Scaffold_100007.276
Agr007	evm.model.Super-Scaffold_100008.144
Agr008	evm.model.Super-Scaffold_100009.341
Agr009	evm.model.Super-Scaffold_100012.541
Agr010	evm.model.Super-Scaffold_100012.620
Agr011	evm.model.Super-Scaffold_100014.534
Agr012	evm.model.Super-Scaffold_100021.138
Agr013	evm.model.Super-Scaffold_100021.133
Agr014	evm.model.Super-Scaffold_100021.134
Agr015	evm.model.Super-Scaffold_100034.103
Agr016	evm.model.Super-Scaffold_100036.2
Agr017	evm.model.Super-Scaffold_100037.55
Agr018	evm.model.Super-Scaffold_100057.19
Agr019	evm.model.Super-Scaffold_505.1070
Agr020	evm.model.Super-Scaffold_587.8
Agr021	model.g1581.t1
Agr022	model.g2698.t1
Agr023	model.g6160.t1
Agr024	model.g9491.t1
Agr025	model.g9488.t1
Agr026	model.g9220.t1
Agr027	model.g19140.t1
Agr028	model.g19158.t1
Agr029	model.g20063.t1
Agr030	model.g20102.t1
Agr031	model.g22709.t1
Agr032	model.g23328.t1
Agr033	model.g23299.t1
Agr034	model.g24977.t1
Agr035	model.g26425.t1
Agr036	model.g27565.t1
Agr037	model.g29944.t1
Agr038	model.g4046.t1
Agr039	model.g4039.t1
Agr040	model.g3593.t1.1.5d3b8292
Agr041	model.g4045.t1
Agr042	model.g4912.t1
Agr043	model.g4041.t1
Agr044	model.g4042.t1
Agr045	model.g6163.t1
Agr046	model.g9489.t1
Agr047	model.g11027.t1
Agr048	model.g11410.t1
Agr049	model.g12322.t1
Agr050	model.g19160.t1_model.g19161.t1
Agr051	model.g20503.t1
Agr052	model.g26426.t1_model.g26427.t1
Agr053	model.g27989.t1
Agr054	model.g28374.t1
Obi001	XP_014767469.1
Obi002	XP_014768572.1
Obi003	XP_014770602.1
Obi004	XP_014773468.1
Obi005	XP_014775463.1
Obi006	XP_014775645.1
Obi007	XP_014777502.1
Obi008	XP_014778703.1
Obi009	XP_014781022.1
Obi010	XP_014781643.1
Obi011	XP_014783038.1
Obi012	XP_014784322.1
Obi013	XP_014784821.1
Obi014	XP_014789307.1
Obi015	XP_014790478.1
Obi016	XP_014790479.1
Obi017	XP_014790480.1
Obi018	XP_014790481.1
Obi019	XP_014790782.1
Obi020	XP_014790783.1
Lgi001	XP_009047644.1
Lgi002	XP_009050338.1
Lgi003	XP_009052431.1
Lgi004	XP_009055542.1
Lgi005	XP_009055608.1
Lgi006	XP_009055843.1
Lgi007	XP_009056732.1
Lgi008	XP_009056766.1
Lgi009	XP_009058314.1
Lgi010	XP_009059757.1
Lgi011	XP_009059890.1
Lgi012	XP_009059894.1
Lgi013	XP_009059895.1
Lgi014	XP_009059896.1
Lgi015	XP_009060263.1
Lgi016	XP_009060265.1
Lgi017	XP_009061451.1
Lgi018	XP_009062667.1
Lgi019	XP_009062668.1
Lgi020	XP_009062912.1
Lgi021	XP_009063906.1
Lgi022	XP_009064741.1
Cgi001	g00596
Cgi002	g00600
Cgi003	g01714
Cgi004	g02281
Cgi005	g02282
Cgi006	g02285
Cgi007	g02287
Cgi008	g06016
Cgi009	g06018
Cgi010	g06020
Cgi011	g06023
Cgi012	g06024
Cgi013	g06025
Cgi014	g06176
Cgi015	g06177
Cgi016	g07390
Cgi017	g07391
Cgi018	g07396
Cgi019	g07403
Cgi020	g07432
Cgi021	g07433
Cgi022	g08155
Cgi023	g08156
Cgi024	g08159
Cgi025	g08620
Cgi026	g09752
Cgi027	g09768
Cgi028	g12299
Cgi029	g13249
Cgi030	g13653
Cgi031	g13658
Cgi032	g13685
Cgi033	g13686
Cgi034	g14352
Cgi035	g14353
Cgi036	g18162
Cgi037	g18163
Cgi038	g18164
Cgi039	g18165
Cgi040	g18166
Cgi041	g18167
Cgi042	g18168
Cgi043	g18169
Cgi044	g18648
Cgi045	g18753
Cgi046	g19196
Cgi047	g20261
Cgi048	g20380
Cgi049	g20426
Cgi050	g20427
Cgi051	g20428
Cgi052	g21101
Cgi053	g21102
Cgi054	g21104
Cgi055	g21106
Cgi056	g21416
Cgi057	g22711
Cgi058	g23787
Cgi059	g23788
Cgi060	g23789
Cgi061	g24231
Cgi062	g25146
Cgi063	g25331
Cgi064	g25333
Cgi065	g25334
Cgi066	g26123
Cgi067	g26124
Cgi068	g26126
Cgi069	g26127
Cgi070	g26265
Cgi071	g26266
Cgi072	g27164
Cgi073	g28359
Cgi074	g28360
Cgi075	g28440
Cgi076	g28794
Cgi077	g30169
Cgi078	g30493
Pfu001	pfu_aug2.0_1320.1_01545.t1
Pfu002	pfu_aug2.0_3350.1_02389.t1
Pfu003	pfu_aug2.0_13590.1_03161.t1
Pfu004	pfu_aug2.0_15380.1_03205.t1
Pfu005	pfu_aug2.0_661.1_04459.t1
Pfu006	pfu_aug2.0_1491.1_05087.t1
Pfu007	pfu_aug2.0_1741.1_05214.t1
Pfu008	pfu_aug2.0_1761.1_05220.t1
Pfu009	pfu_aug2.0_1761.1_05221.t1
Pfu010	pfu_aug2.0_1981.1_05348.t1
Pfu011	pfu_aug2.0_1981.1_05349.t1
Pfu012	pfu_aug2.0_722.1_07828.t1
Pfu013	pfu_aug2.0_1492.1_08403.t1
Pfu014	pfu_aug2.0_4002.1_09258.t1
Pfu015	pfu_aug2.0_353.1_10653.t1
Pfu016	pfu_aug2.0_463.1_10816.t1
Pfu017	pfu_aug2.0_3333.1_12443.t1
Pfu018	pfu_aug2.0_5203.1_12757.t1
Pfu019	pfu_aug2.0_5273.1_12769.t1
Pfu020	pfu_aug2.0_10203.1_13062.t1
Pfu021	pfu_aug2.0_20883.1_13269.t1
Pfu022	pfu_aug2.0_124.1_13634.t1
Pfu023	pfu_aug2.0_124.1_13636.t1
Pfu024	pfu_aug2.0_124.1_13637.t1
Pfu025	pfu_aug2.0_384.1_14091.t1
Pfu026	pfu_aug2.0_764.1_14539.t1
Pfu027	pfu_aug2.0_1314.1_14951.t1
Pfu028	pfu_aug2.0_1314.1_14952.t1
Pfu029	pfu_aug2.0_1854.1_15280.t2
Pfu030	pfu_aug2.0_3104.1_15714.t1
Pfu031	pfu_aug2.0_3784.1_15858.t1
Pfu032	pfu_aug2.0_3784.1_15859.t1
Pfu033	pfu_aug2.0_6374.1_16192.t1
Pfu034	pfu_aug2.0_825.1_17864.t1
Pfu035	pfu_aug2.0_2415.1_18809.t1
Pfu036	pfu_aug2.0_5965.1_19481.t1
Pfu037	pfu_aug2.0_566.1_20914.t1
Pfu038	pfu_aug2.0_1256.1_21507.t1
Pfu039	pfu_aug2.0_1416.1_21605.t1
Pfu040	pfu_aug2.0_1416.1_21606.t1
Pfu041	pfu_aug2.0_1556.1_21686.t1
Pfu042	pfu_aug2.0_1706.1_21753.t1
Pfu043	pfu_aug2.0_2496.1_22085.t1
Pfu044	pfu_aug2.0_7486.1_22831.t1
Pfu045	pfu_aug2.0_927.1_24539.t1
Pfu046	pfu_aug2.0_638.1_27618.t1
Pfu047	pfu_aug2.0_958.1_27945.t1
Pfu048	pfu_aug2.0_1268.1_28173.t1
Pfu049	pfu_aug2.0_1268.1_28174.t1
Pfu050	pfu_aug2.0_2168.1_28696.t1
Pfu051	pfu_aug2.0_3718.1_29167.t1
Pfu052	pfu_aug2.0_4528.1_29308.t1
Pfu053	pfu_aug2.0_319.1_30612.t1
Pfu054	pfu_aug2.0_319.1_30613.t1
Pfu055	pfu_aug2.0_319.1_30614.t1
Pfu056	pfu_aug2.0_879.1_31247.t1
Pfu057	pfu_aug2.0_1749.1_31885.t1
Pfu058	pfu_aug2.0_2619.1_32252.t1
Pfu059	pfu_aug2.0_5039.1_32739.t1
Pfu060	pfu_aug2.0_7499.1_32954.t1
Pfu061	pfu_aug2.0_11729.1_33121.t1
Cte001	ELT87001.1
Cte002	ELT87719.1
Cte003	ELT88143.1
Cte004	ELT88354.1
Cte005	ELT89741.1
Cte006	ELT90320.1
Cte007	ELT90651.1
Cte008	ELT90665.1
Cte009	ELT93413.1
Cte010	ELT93567.1
Cte011	ELT93627.1
Cte012	ELT93785.1
Cte013	ELT95802.1
Cte014	ELT95803.1
Cte015	ELT95804.1
Cte016	ELT95807.1
Cte017	ELT95810.1
Cte018	ELT95811.1
Cte019	ELT95812.1
Cte020	ELT96324.1
Cte021	ELT96735.1
Cte022	ELT96946.1
Cte023	ELT97910.1
Cte024	ELT98180.1
Cte025	ELT98900.1
Cte026	ELT98901.1
Cte027	ELT98902.1
Cte028	ELT98903.1
Cte029	ELT98908.1
Cte030	ELT99164.1
Cte031	ELT99794.1
Cte032	ELU00189.1
Cte033	ELU01406.1
Cte034	ELU01889.1
Cte035	ELU02406.1
Cte036	ELU02559.1
Cte037	ELU02587.1
Cte038	ELU02932.1
Cte039	ELU02940.1
Cte040	ELU03392.1
Cte041	ELU03809.1
Cte042	ELU03874.1
Cte043	ELU03943.1
Cte044	ELU04112.1
Cte045	ELU04748.1
Cte046	ELU04957.1
Cte047	ELU04986.1
Cte048	ELU05633.1
Cte049	ELU05634.1
Cte050	ELU06825.1
Cte051	ELU07080.1
Cte052	ELU09128.1
Cte053	ELU09243.1
Cte054	ELU09534.1
Cte055	ELU09826.1
Cte056	ELU09928.1
Cte057	ELU10060.1
Cte058	ELU10932.1
Cte059	ELU11585.1
Cte060	ELU12319.1
Cte061	ELU12834.1
Cte062	ELU13854.1
Cte063	ELU15303.1
Cte064	ELU15478.1
Cte065	ELU16094.1
Cte066	ELU17159.1
Cel001	NP_506859.2
Dpu001	XP_046445745.1
Dpu002	XP_046458794.1
Dpu003	XP_046458931.1
Dme001	NP_001245864.1
Dme002	NP_523806.2
Dme003	NP_524607.1
Dme004	NP_648288.2
Spu001	NP_001073015.1
Spu002	NP_999647.2
Spu003	NP_999649.1
Spu004	NP_999762.1
Spu005	NP_999763.1
Spu006	NP_999772.1
Spu007	XP_001179710.2
Spu008	XP_001186137.3
Spu009	XP_001196501.2
Spu010	XP_001200507.1
Spu011	XP_003724465.1
Spu012	XP_003724597.2
Spu013	XP_003725450.2
Spu014	XP_003725652.2
Spu015	XP_003725934.2
Spu016	XP_003726410.2
Spu017	XP_003727043.2
Spu018	XP_003727089.2
Spu019	XP_003728555.2
Spu020	XP_003728655.1
Spu021	XP_003729128.2
Spu022	XP_003729289.1
Spu023	XP_003729613.1
Spu024	XP_003730138.1
Spu025	XP_003730147.2
Spu026	XP_003730430.2
Spu027	XP_003730516.1
Spu028	XP_011661895.2
Spu029	XP_011662417.1
Spu030	XP_011664076.2
Spu031	XP_011664695.2
Spu032	XP_011664728.2
Spu033	XP_011664876.2
Spu034	XP_011665441.2
Spu035	XP_011666462.2
Spu036	XP_011666645.2
Spu037	XP_011667208.1
Spu038	XP_011667835.1
Spu039	XP_011669130.2
Spu040	XP_011669307.2
Spu041	XP_011669711.1
Spu042	XP_011669913.1
Spu043	XP_011671436.1
Spu044	XP_011672697.2
Spu045	XP_011672708.2
Spu046	XP_011672732.1
Spu047	XP_011672738.1
Spu048	XP_011673150.1
Spu049	XP_011673649.2
Spu050	XP_011674148.1
Spu051	XP_011674818.1
Spu052	XP_011676777.2
Spu053	XP_011677589.2
Spu054	XP_011677785.2
Spu055	XP_011678348.2
Spu056	XP_011679611.2
Spu057	XP_011680652.2
Spu058	XP_011680653.1
Spu059	XP_011681143.2
Spu060	XP_011682257.1
Spu061	XP_011683058.2
Spu062	XP_011683699.1
Spu063	XP_030828169.1
Spu064	XP_030829016.1
Spu065	XP_030829028.1
Spu066	XP_030829281.1
Spu067	XP_030829829.1
Spu068	XP_030829862.1
Spu069	XP_030829863.1
Spu070	XP_030830307.1
Spu071	XP_030830322.1
Spu072	XP_030830641.1
Spu073	XP_030830656.1
Spu074	XP_030830706.1
Spu075	XP_030830712.1
Spu076	XP_030830717.1
Spu077	XP_030830957.1
Spu078	XP_030830986.1
Spu079	XP_030831005.1
Spu080	XP_030831017.1
Spu081	XP_030831099.1
Spu082	XP_030831139.1
Spu083	XP_030831309.1
Spu084	XP_030831394.1
Spu085	XP_030831413.1
Spu086	XP_030831418.1
Spu087	XP_030831464.1
Spu088	XP_030831699.1
Spu089	XP_030831954.1
Spu090	XP_030831968.1
Spu091	XP_030832032.1
Spu092	XP_030832040.1
Spu093	XP_030832041.1
Spu094	XP_030832042.1
Spu095	XP_030832190.1
Spu096	XP_030832240.1
Spu097	XP_030832267.1
Spu098	XP_030832303.1
Spu099	XP_030832325.1
Spu100	XP_030832337.1
Spu101	XP_030832365.1
Spu102	XP_030832692.1
Spu103	XP_030832767.1
Spu104	XP_030832769.1
Spu105	XP_030832918.1
Spu106	XP_030832919.1
Spu107	XP_030832963.1
Spu108	XP_030832965.1
Spu109	XP_030833211.1
Spu110	XP_030833286.1
Spu111	XP_030833311.1
Spu112	XP_030833643.1
Spu113	XP_030833744.1
Spu114	XP_030833778.1
Spu115	XP_030833782.1
Spu116	XP_030833784.1
Spu117	XP_030833785.1
Spu118	XP_030833786.1
Spu119	XP_030834068.1
Spu120	XP_030834165.1
Spu121	XP_030834220.1
Spu122	XP_030834229.1
Spu123	XP_030834235.1
Spu124	XP_030834240.1
Spu125	XP_030834259.1
Spu126	XP_030834273.1
Spu127	XP_030834274.1
Spu128	XP_030834276.1
Spu129	XP_030834308.1
Spu130	XP_030834717.1
Spu131	XP_030834718.1
Spu132	XP_030834721.1
Spu133	XP_030834736.1
Spu134	XP_030834737.1
Spu135	XP_030834739.1
Spu136	XP_030834784.1
Spu137	XP_030834835.1
Spu138	XP_030835161.1
Spu139	XP_030835556.1
Spu140	XP_030835871.1
Spu141	XP_030835902.1
Spu142	XP_030836068.1
Spu143	XP_030836658.1
Spu144	XP_030836819.1
Spu145	XP_030837081.1
Spu146	XP_030837158.1
Spu147	XP_030837340.1
Spu148	XP_030837365.1
Spu149	XP_030838321.1
Spu150	XP_030838346.1
Spu151	XP_030838356.1
Spu152	XP_030838568.1
Spu153	XP_030838570.1
Spu154	XP_030838641.1
Spu155	XP_030838650.1
Spu156	XP_030838961.1
Spu157	XP_030838971.1
Spu158	XP_030838977.1
Spu159	XP_030838981.1
Spu160	XP_030839016.1
Spu161	XP_030839051.1
Spu162	XP_030839091.1
Spu163	XP_030839114.1
Spu164	XP_030839384.1
Spu165	XP_030839388.1
Spu166	XP_030839397.1
Spu167	XP_030839412.1
Spu168	XP_030839424.1
Spu169	XP_030839455.1
Spu170	XP_030839457.1
Spu171	XP_030839458.1
Spu172	XP_030839476.1
Spu173	XP_030839492.1
Spu174	XP_030839499.1
Spu175	XP_030839510.1
Spu176	XP_030839511.1
Spu177	XP_030839512.1
Spu178	XP_030839513.1
Spu179	XP_030839514.1
Spu180	XP_030839515.1
Spu181	XP_030839516.1
Spu182	XP_030839517.1
Spu183	XP_030839571.1
Spu184	XP_030839573.1
Spu185	XP_030839575.1
Spu186	XP_030839579.1
Spu187	XP_030839584.1
Spu188	XP_030839585.1
Spu189	XP_030839646.1
Spu190	XP_030839648.1
Spu191	XP_030839679.1
Spu192	XP_030839693.1
Spu193	XP_030839695.1
Spu194	XP_030839696.1
Spu195	XP_030839697.1
Spu196	XP_030839703.1
Spu197	XP_030839704.1
Spu198	XP_030839705.1
Spu199	XP_030839706.1
Spu200	XP_030839708.1
Spu201	XP_030839710.1
Spu202	XP_030839717.1
Spu203	XP_030839718.1
Spu204	XP_030839944.1
Spu205	XP_030839959.1
Spu206	XP_030840215.1
Spu207	XP_030840611.1
Spu208	XP_030840909.1
Spu209	XP_030840966.1
Spu210	XP_030841004.1
Spu211	XP_030841105.1
Spu212	XP_030841801.1
Spu213	XP_030842289.1
Spu214	XP_030842290.1
Spu215	XP_030842869.1
Spu216	XP_030843708.1
Spu217	XP_030843772.1
Spu218	XP_030843774.1
Spu219	XP_030843797.1
Spu220	XP_030843798.1
Spu221	XP_030844129.1
Spu222	XP_030844130.1
Spu223	XP_030844166.1
Spu224	XP_030844167.1
Spu225	XP_030844178.1
Spu226	XP_030844180.1
Spu227	XP_030844182.1
Spu228	XP_030844302.1
Spu229	XP_030844303.1
Spu230	XP_030844324.1
Spu231	XP_030844397.1
Spu232	XP_030844519.1
Spu233	XP_030844523.1
Spu234	XP_030844533.1
Spu235	XP_030844542.1
Spu236	XP_030844597.1
Spu237	XP_030844638.1
Spu238	XP_030844765.1
Spu239	XP_030844766.1
Spu240	XP_030844767.1
Spu241	XP_030844955.1
Spu242	XP_030845073.1
Spu243	XP_030845125.1
Spu244	XP_030845140.1
Spu245	XP_030845472.1
Spu246	XP_030845530.1
Spu247	XP_030845597.1
Spu248	XP_030845599.1
Spu249	XP_030845678.1
Spu250	XP_030846312.1
Spu251	XP_030846430.1
Spu252	XP_030846679.1
Spu253	XP_030846819.1
Spu254	XP_030846930.1
Spu255	XP_030846931.1
Spu256	XP_030846933.1
Spu257	XP_030846935.1
Spu258	XP_030846939.1
Spu259	XP_030846941.1
Spu260	XP_030846969.1
Spu261	XP_030846979.1
Spu262	XP_030846985.1
Spu263	XP_030846986.1
Spu264	XP_030846988.1
Spu265	XP_030846993.1
Spu266	XP_030846995.1
Spu267	XP_030847040.1
Spu268	XP_030847041.1
Spu269	XP_030847112.1
Spu270	XP_030847146.1
Spu271	XP_030847650.1
Spu272	XP_030847654.1
Spu273	XP_030847767.1
Spu274	XP_030847769.1
Spu275	XP_030847770.1
Spu276	XP_030847771.1
Spu277	XP_030847772.1
Spu278	XP_030847802.1
Spu279	XP_030847848.1
Spu280	XP_030847852.1
Spu281	XP_030847853.1
Spu282	XP_030847854.1
Spu283	XP_030847855.1
Spu284	XP_030847993.1
Spu285	XP_030848308.1
Spu286	XP_030848756.1
Spu287	XP_030849813.1
Spu288	XP_030850360.1
Spu289	XP_030850433.1
Spu290	XP_030851449.1
Spu291	XP_030851493.1
Spu292	XP_030851494.1
Spu293	XP_030851592.1
Spu294	XP_030851593.1
Spu295	XP_030851594.1
Spu296	XP_030851595.1
Spu297	XP_030851596.1
Spu298	XP_030851597.1
Spu299	XP_030851598.1
Spu300	XP_030851599.1
Spu301	XP_030851600.1
Spu302	XP_030851601.1
Spu303	XP_030851603.1
Spu304	XP_030851604.1
Spu305	XP_030851605.1
Spu306	XP_030851606.1
Spu307	XP_030851607.1
Spu308	XP_030851619.1
Spu309	XP_030851620.1
Spu310	XP_030851621.1
Spu311	XP_030851622.1
Spu312	XP_030851623.1
Spu313	XP_030851624.1
Spu314	XP_030851625.1
Spu315	XP_030851627.1
Spu316	XP_030851628.1
Spu317	XP_030851666.1
Spu318	XP_030851714.1
Spu319	XP_030851738.1
Spu320	XP_030851739.1
Spu321	XP_030851871.1
Spu322	XP_030852006.1
Spu323	XP_030852036.1
Spu324	XP_030852316.1
Spu325	XP_030852839.1
Spu326	XP_030853127.1
Spu327	XP_030853316.1
Spu328	XP_030853826.1
Spu329	XP_030853829.1
Spu330	XP_030853863.1
Spu331	XP_030853876.1
Spu332	XP_030853935.1
Spu333	XP_030853977.1
Spu334	XP_030854004.1
Spu335	XP_030854086.1
Spu336	XP_030854278.1
Spu337	XP_030854799.1
Spu338	XP_030854991.1
Spu339	XP_030855086.1
Spu340	XP_030855091.1
Spu341	XP_030855092.1
Spu342	XP_030855094.1
Spu343	XP_030855095.1
Spu344	XP_030855113.1
Spu345	XP_030855440.1
Spu346	XP_030855481.1
Spu347	XP_030855555.1
Spu348	XP_030855567.1
Spu349	XP_030855613.1
Spu350	XP_030855705.1
Spu351	XP_030855777.1
Spu352	XP_781085.4
Spu353	XP_782286.3
Spu354	XP_783593.4
Spu355	XP_789586.4
Spu356	XP_791589.2
Spu357	XP_791643.4
Spu358	XP_795472.2
Spu359	XP_795578.4
Spu360	XP_795735.4
Spu361	XP_796308.3
Spu362	XP_796328.1
Spu363	XP_798676.4
Spu364	XP_799154.3
Apl001	XP_022080315.1
Apl002	XP_022081549.1
Apl003	XP_022081554.1
Apl004	XP_022082203.1
Apl005	XP_022082372.1
Apl006	XP_022082423.1
Apl007	XP_022082597.1
Apl008	XP_022082636.1
Apl009	XP_022085017.1
Apl010	XP_022086603.1
Apl011	XP_022086703.1
Apl012	XP_022086704.1
Apl013	XP_022086813.1
Apl014	XP_022086818.1
Apl015	XP_022086819.1
Apl016	XP_022086882.1
Apl017	XP_022087751.1
Apl018	XP_022088383.1
Apl019	XP_022088433.1
Apl020	XP_022088507.1
Apl021	XP_022088513.1
Apl022	XP_022088724.1
Apl023	XP_022088744.1
Apl024	XP_022088748.1
Apl025	XP_022088843.1
Apl026	XP_022088889.1
Apl027	XP_022088984.1
Apl028	XP_022089105.1
Apl029	XP_022089896.1
Apl030	XP_022091088.1
Apl031	XP_022091235.1
Apl032	XP_022091240.1
Apl033	XP_022091651.1
Apl034	XP_022092065.1
Apl035	XP_022092069.1
Apl036	XP_022092102.1
Apl037	XP_022092105.1
Apl038	XP_022092127.1
Apl039	XP_022092131.1
Apl040	XP_022092671.1
Apl041	XP_022092685.1
Apl042	XP_022093094.1
Apl043	XP_022093252.1
Apl044	XP_022096110.1
Apl045	XP_022096112.1
Apl046	XP_022096125.1
Apl047	XP_022096132.1
Apl048	XP_022096135.1
Apl049	XP_022096152.1
Apl050	XP_022096160.1
Apl051	XP_022096859.1
Apl052	XP_022097153.1
Apl053	XP_022097162.1
Apl054	XP_022097413.1
Apl055	XP_022097500.1
Apl056	XP_022097508.1
Apl057	XP_022097582.1
Apl058	XP_022098581.1
Apl059	XP_022099099.1
Apl060	XP_022099140.1
Apl061	XP_022099449.1
Apl062	XP_022100561.1
Apl063	XP_022100572.1
Apl064	XP_022100606.1
Apl065	XP_022100824.1
Apl066	XP_022100939.1
Apl067	XP_022100964.1
Apl068	XP_022101227.1
Apl069	XP_022101798.1
Apl070	XP_022101848.1
Apl071	XP_022102113.1
Apl072	XP_022102267.1
Apl073	XP_022102273.1
Apl074	XP_022102293.1
Apl075	XP_022102300.1
Apl076	XP_022102302.1
Apl077	XP_022102538.1
Apl078	XP_022104343.1
Apl079	XP_022104483.1
Apl080	XP_022104750.1
Apl081	XP_022104992.1
Apl082	XP_022105928.1
Apl083	XP_022105947.1
Apl084	XP_022107542.1
Apl085	XP_022108354.1
Apl086	XP_022109510.1
Apl087	XP_022109552.1
Apl088	XP_022109691.1
Apl089	XP_022110130.1
Apl090	XP_022110198.1
Apl091	XP_022110233.1
Apl092	XP_022110410.1
Apl093	XP_022110411.1
Apl094	XP_022110488.1
Apl095	XP_022110622.1
Apl096	XP_022110632.1
Apl097	XP_022110678.1
Apl098	XP_022111374.1
Apl099	XP_022111583.1
Apl100	XP_022111744.1
Apl101	XP_022111801.1
Bfl001	XP_035657354.1
Bfl002	XP_035657356.1
Bfl003	XP_035657358.1
Bfl004	XP_035657943.1
Bfl005	XP_035658110.1
Bfl006	XP_035659357.1
Bfl007	XP_035660019.1
Bfl008	XP_035660154.1
Bfl009	XP_035660156.1
Bfl010	XP_035660183.1
Bfl011	XP_035660542.1
Bfl012	XP_035660780.1
Bfl013	XP_035661621.1
Bfl014	XP_035661704.1
Bfl015	XP_035663508.1
Bfl016	XP_035663693.1
Bfl017	XP_035663823.1
Bfl018	XP_035663827.1
Bfl019	XP_035663829.1
Bfl020	XP_035663831.1
Bfl021	XP_035663838.1
Bfl022	XP_035663840.1
Bfl023	XP_035665561.1
Bfl024	XP_035665853.1
Bfl025	XP_035666591.1
Bfl026	XP_035667719.1
Bfl027	XP_035668204.1
Bfl028	XP_035669082.1
Bfl029	XP_035669531.1
Bfl030	XP_035669533.1
Bfl031	XP_035669535.1
Bfl032	XP_035669611.1
Bfl033	XP_035669958.1
Bfl034	XP_035670191.1
Bfl035	XP_035670215.1
Bfl036	XP_035670216.1
Bfl037	XP_035670236.1
Bfl038	XP_035670242.1
Bfl039	XP_035670247.1
Bfl040	XP_035670248.1
Bfl041	XP_035670251.1
Bfl042	XP_035670254.1
Bfl043	XP_035670256.1
Bfl044	XP_035670549.1
Bfl045	XP_035671634.1
Bfl046	XP_035672983.1
Bfl047	XP_035673198.1
Bfl048	XP_035673207.1
Bfl049	XP_035674668.1
Bfl050	XP_035674979.1
Bfl051	XP_035675077.1
Bfl052	XP_035675426.1
Bfl053	XP_035675997.1
Bfl054	XP_035676045.1
Bfl055	XP_035676051.1
Bfl056	XP_035676052.1
Bfl057	XP_035676059.1
Bfl058	XP_035676060.1
Bfl059	XP_035676544.1
Bfl060	XP_035677795.1
Bfl061	XP_035679499.1
Bfl062	XP_035679874.1
Bfl063	XP_035681603.1
Bfl064	XP_035681935.1
Bfl065	XP_035682616.1
Bfl066	XP_035682646.1
Bfl067	XP_035683135.1
Bfl068	XP_035684291.1
Bfl069	XP_035684292.1
Bfl070	XP_035685692.1
Bfl071	XP_035685696.1
Bfl072	XP_035687115.1
Bfl073	XP_035689191.1
Bfl074	XP_035689192.1
Bfl075	XP_035689593.1
Bfl076	XP_035690103.1
Bfl077	XP_035690544.1
Bfl078	XP_035690560.1
Bfl079	XP_035690616.1
Bfl080	XP_035690797.1
Bfl081	XP_035691315.1
Bfl082	XP_035691336.1
Bfl083	XP_035691524.1
Bfl084	XP_035691676.1
Bfl085	XP_035692464.1
Bfl086	XP_035692465.1
Bfl087	XP_035692727.1
Bfl088	XP_035693395.1
Bfl089	XP_035693405.1
Bfl090	XP_035694101.1
Bfl091	XP_035694456.1
Bfl092	XP_035694471.1
Bfl093	XP_035694474.1
Bfl094	XP_035694567.1
Bfl095	XP_035694593.1
Bfl096	XP_035696750.1
Bfl097	XP_035696814.1
Bfl098	XP_035697079.1
Bfl099	XP_035697084.1
Bfl100	XP_035697094.1
Bfl101	XP_035697095.1
Bfl102	XP_035697123.1
Bfl103	XP_035698000.1
Bfl104	XP_035699144.1
Bfl105	XP_035699402.1
Bfl106	XP_035699552.1
Bfl107	XP_035699632.1
Bfl108	XP_035699836.1
Bfl109	XP_035699837.1
Hsa001	NP_001138422.1
Hsa002	NP_001284579.2
Hsa003	NP_001350673.1
Hsa004	NP_001362207.1
Hsa005	NP_001364459.1
Hsa006	NP_001382979.1
Hsa007	NP_002309.1
Hsa008	NP_003610.2
Hsa009	NP_004235.4
Hsa010	NP_005558.1
Hsa011	NP_006716.3
Hsa012	NP_006761.1
Hsa013	NP_055022.2
Hsa014	NP_115992.1
Hsa015	NP_776194.2
Hsa016	XP_005270273.1
Hsa017	XP_006720340.1
Hsa018	XP_016858295.1
Hsa019	XP_024302432.1
Hsa020	XP_047282086.1
Dre001	NP_001017658.1
Dre002	NP_001025361.1
Dre003	NP_001035130.1
Dre004	NP_001074095.1
Dre005	NP_001076313.1
Dre006	NP_001091657.1
Dre007	NP_001152984.1
Dre008	NP_001186799.1
Dre009	NP_001314829.1
Dre010	NP_998038.1
Dre011	XP_001339587.2
Dre012	XP_001920299.3
Dre013	XP_002664258.3
Dre014	XP_005156601.1
Dre015	XP_005157547.1
Dre016	XP_005164142.1
Dre017	XP_005164586.1
Dre018	XP_005165399.1
Dre019	XP_005169179.1
Dre020	XP_005171071.2
Dre021	XP_009289870.1
Dre022	XP_009298294.1
Dre023	XP_009303525.1
Dre024	XP_009305107.1
Dre025	XP_017207029.1
Dre026	XP_017209949.1
Dre027	XP_017210934.1
Dre028	XP_017210937.1
Dre029	XP_017212905.1
Dre030	XP_017213893.1
Dre031	XP_021326849.1
Dre032	XP_021327206.1
Dre033	XP_021327208.1
Dre034	XP_021327209.1
Dre035	XP_021327210.1
Dre036	XP_021327211.1
Dre037	XP_021327212.1
Dre038	XP_021327496.1
Dre039	XP_021329565.1
Dre040	XP_021329653.1
Dre041	XP_021329655.1
Dre042	XP_021330466.1
Dre043	XP_021330837.1
Dre044	XP_021330839.1
Dre045	XP_021330840.1
Dre046	XP_021330841.1
Dre047	XP_021330842.1
Dre048	XP_021330843.1
Dre049	XP_021330844.1
Dre050	XP_021330845.1
Dre051	XP_021330847.1
Dre052	XP_021330848.1
Dre053	XP_021330849.1
Dre054	XP_021330850.1
Dre055	XP_021330909.1
Dre056	XP_021330910.1
Dre057	XP_021330912.1
Dre058	XP_021332050.1
Dre059	XP_021332887.1
Dre060	XP_021334071.1
Dre061	XP_021334565.1
Dre062	XP_021335598.1
Dre063	XP_687401.6
Dre064	XP_688939.6
Dre065	XP_690649.2
Gga001	NP_001258947.2
Gga002	NP_001292097.1
Gga003	NP_001305912.2
Gga004	NP_001376442.2
Gga005	NP_990067.3
Gga006	NP_990252.2
Gga007	NP_997063.1
Gga008	XP_001234366.4
Gga009	XP_015131848.3
Gga010	XP_015141612.3
Gga011	XP_015143816.1
Gga012	XP_015153727.2
Gga013	XP_015154388.2
Gga014	XP_015156056.2
Gga015	XP_015156064.2
Gga016	XP_015156088.1
Gga017	XP_015156488.2
Gga018	XP_015156666.1
Gga019	XP_015156773.2
Gga020	XP_024998897.2
Gga021	XP_025006751.2
Gga022	XP_025006877.3
Gga023	XP_025008324.3
Gga024	XP_025011555.2
Gga025	XP_025011593.2
Gga026	XP_025011760.3
Gga027	XP_040504578.1
Gga028	XP_040504598.1
Gga029	XP_040504599.1
Gga030	XP_040504600.1
Gga031	XP_040504813.1
Gga032	XP_040506071.1
Gga033	XP_040509977.1
Gga034	XP_040509978.2
Gga035	XP_040557685.2
Gga036	XP_040557686.1
Gga037	XP_040557687.1
Gga038	XP_040557688.1
Gga039	XP_040557689.1
Gga040	XP_040557872.2
Gga041	XP_040557874.2
Gga042	XP_040557875.1
Gga043	XP_040557876.1
Gga044	XP_040558847.1
Gga045	XP_040559905.1
Gga046	XP_046758489.1
Gga047	XP_046798463.1
Gga048	XP_046798493.1
Gga049	XP_046799247.1
Gga050	XP_046799295.1
Gga051	XP_421358.5
Mmu001	NP_001037845.1
Mmu002	NP_001121618.1
Mmu003	NP_001157248.1
Mmu004	NP_001163866.1
Mmu005	NP_001357754.1
Mmu006	NP_031676.3
Mmu007	NP_031712.2
Mmu008	NP_032965.1
Mmu009	NP_032967.1
Mmu010	NP_033820.2
Mmu011	NP_033982.3
Mmu012	NP_034896.1
Mmu013	NP_038614.2
Mmu014	NP_056590.2
Mmu015	NP_083179.2
Mmu016	NP_109632.2
Mmu017	NP_663378.1
Mmu018	NP_766596.1
Mmu019	XP_006504398.1
Mmu020	XP_006507361.2
Mmu021	XP_006509374.1
Mmu022	XP_006510195.1
Mmu023	XP_006519807.1
Mmu024	XP_006519955.1
Mmu025	XP_017177746.1
Mmu026	XP_036012322.1
Mmu027	XP_036017562.1
Xla001	NP_001079421.1
Xla002	NP_001095259.1
Xla003	NP_001121257.1
Xla004	XP_018080223.1
Xla005	XP_018080326.2
Xla006	XP_018080925.1
Xla007	XP_018081346.1
Xla008	XP_018081947.1
Xla009	XP_018085701.1
Xla010	XP_018091076.1
Xla011	XP_018093226.1
Xla012	XP_018097068.1
Xla013	XP_018097597.2
Xla014	XP_018098190.1
Xla015	XP_018101358.1
Xla016	XP_018101373.1
Xla017	XP_018104225.1
Xla018	XP_018104347.2
Xla019	XP_018104413.1
Xla020	XP_018107115.1
Xla021	XP_018108963.1
Xla022	XP_018110574.1
Xla023	XP_018110586.1
Xla024	XP_018121549.1
Xla025	XP_018121570.1
Xla026	XP_018121599.2
Xla027	XP_041419587.1
Xla028	XP_041419669.1
Xla029	XP_041420425.1
Xla030	XP_041425248.1
Xla031	XP_041425404.1
Xla032	XP_041425409.1
Xla033	XP_041425410.1
Xla034	XP_041425972.1
Xla035	XP_041426804.1
Xla036	XP_041426961.1
Xla037	XP_041427170.1
Xla038	XP_041427301.1
Xla039	XP_041429875.1
Xla040	XP_041430356.1
Xla041	XP_041430885.1
Xla042	XP_041435233.1
Xla043	XP_041437125.1
Xla044	XP_041437454.1
Xla045	XP_041439792.1
Pma001	XP_032808502.1
Pma002	XP_032805658.1
Pma003	XP_032806061.1
Pma004	XP_032806062.1
Pma005	XP_032806007.1
Pma006	XP_032806310.1
Pma007	XP_032807998.1
Pma008	XP_032808552.1
Pma009	XP_032809874.1
Pma010	XP_032812112.1
Pma011	XP_032814138.1
Pma012	XP_032813762.1
Pma013	XP_032814123.1
Pma014	XP_032814090.1
Pma015	XP_032813765.1
Pma016	XP_032813820.1
Pma017	XP_032825134.1
Pma018	XP_032825004.1
Pma019	XP_032833196.1
Pma020	XP_032834133.1
Pma021	XP_032836644.1
Pma022	XP_032837172.1
Pma023	XP_032837167.1
Pma024	XP_032837241.1
Pma025	XP_032837242.1
Pma026	XP_032799856.1
Scl001	XP_039247883.1
Scl002	XP_039247884.1
Scl003	XP_039247893.1
Scl004	XP_039248035.1
Scl005	XP_039249043.1
Scl006	XP_039250885.1
Scl007	XP_039251016.1
Scl008	XP_039251115.1
Scl009	XP_039251884.1
Scl010	XP_039251919.1
Scl011	XP_039254345.1
Scl012	XP_039256110.1
Scl013	XP_039256301.1
Scl014	XP_039256326.1
Scl015	XP_039256472.1
Scl016	XP_039256482.1
Scl017	XP_039256740.1
Scl018	XP_039256746.1
Scl019	XP_039257531.1
Scl020	XP_039257938.1
Scl021	XP_039257939.1
Scl022	XP_039261876.1
Scl023	XP_039261985.1
Scl024	XP_039262609.1
Scl025	XP_039262612.1
Scl026	XP_039264415.1
Scl027	XP_039264421.1
Scl028	XP_039265426.1
Scl029	XP_039265610.1
Scl030	XP_039265941.1
Scl031	XP_039273167.1
Scl032	XP_039273184.1
Scl033	XP_039273511.1
Scl034	XP_039274694.1
Note: All annotated genes above include some gene overlap (standardized screen)
