# Supplementary material for: Genome-Wide Comparative Analysis of SRCR Gene Superfamily in Invertebrates Reveals Massive and Independent Gene Expansions in the Sponge and Sea Urchin
Source: Int J Mol Sci. 2024 Jan 26;25(3):1515. doi: 10.3390/ijms25031515 (PMC10855680; doi:10.3390/ijms25031515)
Supplement: Supplementary file 1 [file ijms-25-01515-s001.zip › Table S8.xlsx]

## Sheet: Sheet2
Study_accession	Run_accession	Scientific_name	Tissue	Shorthand
PRJNA393252	SRR5811981	Phoronis australis	Trunk with lophophore	TL
PRJNA393252	SRR5811982	Phoronis australis	Trunk	TK
PRJNA393252	SRR5811960	Phoronis australis	Lophophore	LP
PRJNA393252	SRR5811959	Phoronis australis	Ampulla	AM
PRJNA393252	SRR5811955	Phoronis australis	Actinotroch larva	AL
PRJNA393252	SRR5811956	Phoronis australis	Whole animal	W
PRJNA286275	SRR2131233	Lingula anatina	Lophophore	LP
PRJNA286275	SRR2131234	Lingula anatina	Whole gut tissue	GT
PRJNA286275	SRR2131235	Lingula anatina	Digestive cecum	DC
PRJNA286275	SRR2131236	Lingula anatina	Dorsal mantle	DM
PRJNA286275	SRR2131237	Lingula anatina	Ventral mantle	VM
PRJNA286275	SRR2131238	Lingula anatina	Pedicle	PD
PRJNA286275	SRR2131239	Lingula anatina	Regenerated pedicle	RP
PRJNA868810	SRR21059947	Acanthaster planci	Stomach	SO
PRJNA732799	SRR14654944	Acanthaster planci	Tube fee	TF
PRJNA732799	SRR14654945	Acanthaster planci	Sensory tentacle	ST
PRJNA422510	SRR6378155	Acanthaster planci	eyes	E
PRJNA422510	SRR6378157	Acanthaster planci	radial nerve	RN
PRJNA241400	SRR1197243	Acanthaster planci	testes	T
PRJNA818998	SRR18452362	Crassostrea gigas	Digestive Gland	DG
PRJNA818998	SRR18452369	Crassostrea gigas	Gill	G
PRJNA690125	SRR13374872	Crassostrea gigas	male gonad	MG
PRJNA690125	SRR13374888	Crassostrea gigas	female gonad	FG
PRJNA388261	SRR5638638	Crassostrea gigas	mantle	M
PRJNA388261	SRR5638635	Crassostrea gigas	muscle	MU
PRJNA658966	SRR12507553	Octopus bimaculoides	sucker rims, disscociated cells	SD
PRJNA658966	SRR12507554	Octopus bimaculoides	Brain tissue from optic lobe	BO
PRJNA658966	SRR12507555	Octopus bimaculoides	Eye	E
PRJNA658966	SRR12507556	Octopus bimaculoides	Olfactory organ	OO
PRJNA658966	SRR12507557	Octopus bimaculoides	Skin from mantle	SM
PRJNA658966	SRR12507558	Octopus bimaculoides	Statocyst tissue	ST
PRJNA393252	SRR5811995	Notospermus geniculatus	Posterior end	PE
PRJNA393252	SRR5811996	Notospermus geniculatus	Proboscis	PB
PRJNA393252	SRR5811997	Notospermus geniculatus	Midbody, with gut	MB
PRJNA393252	SRR5811998	Notospermus geniculatus	Anterior part2, posterior half without head	AP2
PRJNA393252	SRR5811999	Notospermus geniculatus	Anterior part1	AP1
PRJNA393252	SRR5811965	Notospermus geniculatus	Midbody, with gut (female)	MB(F)
PRJNA393252	SRR5812000	Notospermus geniculatus	Anterior end	AE
PRJNA412708	SRR6122553	Amphimedon queenslandica	Archeocyte	Ac
PRJNA412708	SRR6122554	Amphimedon queenslandica	Archeocyte	Ac
PRJNA412708	SRR6122563	Amphimedon queenslandica	Choanocyte	Cc
PRJNA412708	SRR6122564	Amphimedon queenslandica	Choanocyte	Cc
PRJNA412708	SRR6122568	Amphimedon queenslandica	Pinacocyte	Pc
PRJNA412708	SRR6122569	Amphimedon queenslandica	Pinacocyte	PC
PRJNA667495	SRR12775960	Nematostella vectensis	mesenterial filament	Mf
PRJNA667495	SRR12775961	Nematostella vectensis	mesenterial filament	Mf
PRJNA667495	SRR12775962	Nematostella vectensis	muscle	M
PRJNA667495	SRR12775965	Nematostella vectensis	muscle	M
PRJNA667495	SRR12775963	Nematostella vectensis	gonad	G
PRJNA667495	SRR12775964	Nematostella vectensis	gonad	G
PRJNA846095	SRR19548813	Strongylocentrotus purpuratus	Adult lantern	Al
PRJNA846095	SRR19548826	Strongylocentrotus purpuratus	Adult guts	Ag
PRJNA846095	SRR19548827	Strongylocentrotus purpuratus	Adult epidermis	Ae
PRJNA846095	SRR19548823	Strongylocentrotus purpuratus	Adult radial nerve	Ar
